# Supplementary material for: Establishment and Validation of Predictive Model of Tophus in Gout Patients
Source: J Clin Med. 2023 Feb 22;12(5):1755. doi: 10.3390/jcm12051755 (PMC10002994; doi:10.3390/jcm12051755)
Supplement: Supplementary file 1 [file jcm-12-01755-s001.zip]

Archive with 3 entries (3 files):
- Data S1. Baseline data of 702 gout patients.xlsx
- Data S2. Baseline data of 90 gout patients with specific diseases.xlsx
- Tata S1. Multi-class ML model samples the detailed results 10 times.xlsx
