# Supplementary material for: Establishment and Validation of Predictive Model of Tophus in Gout Patients
Source: J Clin Med. 2023 Feb 22;12(5):1755. doi: 10.3390/jcm12051755 (PMC10002994; doi:10.3390/jcm12051755)
Supplement: Supplementary file 1 [file jcm-12-01755-s001.zip › Data S1. Baseline data of 702 gout patients.xlsx]

## Sheet: Sheet1
case	tophus	sex	compliance of ULT	BMI	history of chronic cardiac insufficiency	history of liver diseases	history of Malignant tumor	history of Mental illness	course of disease	annual attack frequency	history of smoking	history of drinking	history of sugary diet	history of hypertension	history of high altitude residence	history of high purine diet	history of diabetes	history of hyperlipidemia	history of kidney stones	history of kidney crystallization	family history of gout	polyjoint involvement	eGFR	ESR	WBC	GR	LY	MO	RBC	HGB	HCT	MCV	MCHC	PLT	MPV	PCT	PDW	UA	Urea	Crea	ALT	AST	ALB	GLOB	CysC	Urine Ph	urine specific gravity
1	0	1	0	20.7612	1	0	0	0	2	0	1	1	0	0	0	0	0	0	0	0	0	0	71.9	2	11.29	6.83	1.7	0.77	5.09	147	0.517	90	329	284	11.1	0.21	16.4	388.3	3.58	64.2	65	78	47.7	32.3	1.2	5.5	1.004
2	0	1	0	25.9516	1	0	0	0	3	0	0	0	0	0	0	1	0	1	0	0	0	0	117.2	20	7.99	4.53	2.42	0.55	4.72	133	0.458	96	333	172	9.9	0.22	15.6	450.1	4.78	91	28	22	44.5	34.8	1.06	5.5	1.02
3	0	1	0	33.5146	1	0	0	0	1	0	0	0	0	1	0	0	1	0	1	0	0	0	107.2	9	8.58	3.75	1.84	0.35	4.64	90	0.508	92	341	275	10.4	0.13	17.2	332.7	5.28	89	19	36	52	35	0.99	6	1.016
4	0	1	0	24.0238	1	0	0	0	1	0	1	0	0	0	1	0	0	0	0	0	0	0	44	14	10.46	3.75	1.65	0.66	4.2	157	0.484	91.7	324	264	11.5	0.109	16.5	310	4.42	73.2	135	167	45.2	28.2	1.1	7	1.004
5	1	1	0	26.2976	1	0	0	0	2	0	0	0	1	0	0	0	0	0	0	0	0	0	77	16	10.49	11.94	1.71	0.27	5.36	145	0.462	92	341	257	10.1	0.54	15	258.5	5.04	70	38	46	46.5	28.6	1.05	6	1.003
6	0	1	0	36.0632	1	0	0	0	1	0	0	1	1	0	0	0	0	1	0	11	1	0	99.2	9	9.17	4.2	1.43	0.49	5.35	161	0.47	93.6	327	309	9.8	0.332	17.2	310.9	8.12	94.8	26	67	48.5	38.5	1.06	6	1.01
7	0	1	0	29.7578	1	0	0	0	0.5	2	0	0	0	1	0	0	0	1	0	0	0	0	115.7	26	6.29	4.24	2.5	0.57	4.26	153	0.516	88.9	333	223	9.6	0.118	16.2	663.2	6.23	78.2	14	25	48.5	33.1	1.13	6	1.014
8	0	0	0	20.5693	1	0	0	0	3	0	1	0	0	1	0	0	0	0	0	0	0	0	66.8	4	4.88	4.93	2.41	0.52	5.18	158	0.456	85.1	334	246	8.8	0.212	15.6	449.7	3.9	110.1	17	46	49	31	1.02	6	1.008
9	0	1	0	26.9896	1	0	0	0	4	0	1	1	1	0	0	0	0	0	1	0	0	0	104.1	9	12.13	3.19	1.74	0.5	5.31	163	0.347	89	323	116	8.9	0.291	19.2	685.6	4.46	114	47	37	45.9	31.9	1.78	6	1.012
10	0	1	0	21.1389	1	0	0	0	0.5	0	1	0	0	1	0	1	0	0	0	0	0	0	72.5	6	3.89	4.69	1.86	0.2	4.82	146	0.413	90.3	330	245	9.1	0.31	14.5	452.5	4.96	75.1	18	21	47.6	28.2	1.13	5	1.018
11	0	1	0	26.1719	1	0	0	0	3	0	0	0	0	0	1	0	0	0	0	0	1	0	56.3	54	9.31	4.75	1.99	0.52	5.36	154	0.4	89.6	330	420	9.5	0.123	17.4	436.4	4.77	70.7	18	56	49.4	35.2	1.22	6	1.013
12	0	1	0	33.9844	1	0	0	0	1	0	1	0	0	1	1	0	0	0	0	0	0	0	102.6	5	9.14	2.87	3.46	0.34	4.86	155	0.452	105.1	326	316	10.7	0.321	16.3	549.4	5.48	88.6	35	36	45.6	28.4	1.74	6.5	1.019
13	0	1	0	27.31	1	0	0	0	2	0	0	1	1	0	0	0	0	0	0	0	0	0	108.2	9	12.04	4.2	2.54	0.53	5.3	140	0.483	88.8	328	228	11.7	0.207	15.9	536.2	6.9	76.6	29	43	48.8	35.8	1.26	5	1.016
14	0	1	0	17.9151	1	0	0	0	2	2	0	0	1	0	0	0	0	0	0	1	0	0	76	2	6.51	2.8	1.04	0.71	5.12	147	0.433	96.5	325	276	13.3	0.194	16	580.5	4.09	77.6	26	34	48.4	30.9	0.9	7	1.024
15	0	1	0	21.9713	1	0	0	0	2	0	1	2	0	0	0	0	0	1	1	0	0	0	100.9	20	5.57	3.83	1.91	0.69	4.72	165	0.446	89.2	330	250	9.4	0.167	17.1	559.7	3.56	85	62	34	48.9	27.9	1.45	6	1.012
16	0	0	0	27.5802	1	0	0	0	4	0	1	0	1	1	0	0	0	0	1	0	0	0	85.4	12	7.67	2.65	1.53	0.54	4.78	157	0.434	85.3	326	295	10.5	0.205	16.2	214.1	3.59	85.5	21	36	67	337	0.92	6	1.017
17	0	1	0	15.3469	1	0	0	0	3	1	1	1	0	1	0	0	0	1	1	1	0	1	90.6	19	13.06	2.98	1.52	0.81	4.73	143	0.436	92.5	336	302	9.7	0.24	13.3	468.1	3.71	84.4	47	34	48.7	42.2	1.21	6.5	1.018
18	0	1	0	29.0698	1	0	0	0	0.5	0	1	0	0	0	1	0	0	0	0	0	1	0	85.6	52	6.09	3.36	2.35	0.47	5.18	136	0.455	108.1	334	236	13.7	0.167	16.5	585.2	3	94	26	41	55.9	32.5	1.05	6.5	1.012
19	0	1	0	23.3067	1	0	0	0	2	0	0	1	1	1	0	0	0	0	0	0	0	0	83.1	22	5.17	3.97	1.47	0.39	4.99	157	0.429	103	326	110	9.5	0.187	16.9	408	3.89	78	12	18	50	36.6	0.96	6	1.02
20	0	1	0	16.609	1	0	0	0	2	0	0	0	0	0	0	1	0	1	0	0	0	0	74.6	3	5.67	3.18	2.49	0.67	4.14	160	0.464	87.7	316	341	12.6	0.143	17	481	4.37	45	49	29	87	32	0.95	5	1.005
21	0	1	0	30.4878	1	0	0	0	1	0	0	0	0	0	0	0	0	1	1	0	1	0	86.8	12	9.83	4.9	2.03	0.51	5	137	0.458	94	325	190	13.1	0.206	13.5	476	5	78	66	24	47.9	39.3	5.62	6.5	1.014
22	0	1	0	22.6757	1	0	0	0	1	0	1	2	0	1	0	0	0	1	0	0	0	0	72.6	8	7.31	6.11	1.05	0.37	5.19	153	0.457	95.3	329	138	12.3	0.23	15.7	563	3.8	125	35	19	50.9	29.6	0.95	6	1.031
23	0	1	0	20.2244	1	0	0	0	8	0	0	1	1	0	0	0	0	1	0	0	0	0	96.8	2	8.77	1.89	3.23	0.54	4.69	148	0.424	96.6	327	252	11.9	0.201	15.7	493	6.84	79	36	23	54.1	31.9	1.07	6	1.015
24	0	1	0	29.6875	1	0	0	0	7	0	0	0	0	1	0	0	0	0	0	0	0	0	43.7	21	10.45	4.29	2.43	0.43	5.19	150	0.496	101.8	329	209	11.6	0.093	18.5	301.8	4.7	81.2	42	16	48.8	30.4	1.09	7.5	1.012
25	0	1	0	29.7619	1	0	0	0	1	0	1	0	0	0	0	1	0	1	0	0	0	0	100	4	7.43	2.69	2.45	0.28	4.75	143	0.472	89.7	332	190	11.1	0.34	14.6	584.1	6.7	73.9	36	33	53.1	35.5	1.1	7	1.013
26	0	1	0	35.9963	1	0	0	0	1	0	0	1	0	0	0	0	0	1	0	1	0	0	81.7	10	6.49	3.81	3.5	0.47	4.87	160	0.473	93.3	331	192	9.7	0.265	14.8	609.4	5.45	98.3	15	27	45.7	37.7	1.02	5.5	1.005
27	0	1	0	20.5226	1	0	0	0	2	0	0	2	0	1	0	0	0	1	1	0	0	0	94.7	3	4.66	3	2.22	0.3	4.92	160	0.499	96	333	202	8.8	0.125	19.3	581.8	3.1	96	27	23	37.8	25.4	1.07	5	1.003
28	0	1	0	19.4458	1	0	0	0	3	0	0	0	0	0	0	0	0	0	0	0	0	0	71.5	2	7.13	2.61	2.22	0.34	5.08	163	0.497	92.3	338	152	13.2	0.206	14.6	518.6	5.06	83.7	33	83	50.9	26.3	1.11	5.5	1.023
29	0	1	0	22.5306	1	0	0	0	4	0	1	1	0	1	1	0	0	0	0	1	0	0	68	13	6.98	4	1.84	0.25	5.23	158	0.513	95	327	95	11.6	0.267	16.8	392.4	4.52	66.9	23	34	44.1	26.8	1.01	5	1.006
30	0	1	0	20.5714	1	0	0	0	5	0	1	1	1	0	0	0	0	0	1	0	0	0	99.5	4	10.81	3.99	3.39	0.41	5.27	131	0.485	92.4	326	244	10.5	0.234	16	611.1	7.12	69.1	20	29	52.3	32.4	1	5.5	1.01
31	0	1	0	21.4692	1	0	0	0	1	0	1	1	1	0	0	0	0	0	0	0	0	0	118.7	26	8.73	4.84	1.9	0.27	5.31	168	0.467	94.8	331	12.7	13.6	0.248	16.1	384	9.05	86.4	146	189	47.1	33.2	1.05	5.5	1.025
32	0	1	0	27.852	0	1	0	0	12	0	1	1	0	0	0	0	0	0	0	0	0	0	102.34	21	7	4.9	1.46	0.53	4.15	144	0.462	89.9	329	171	13.8	0.204	17.1	354.2	0.2	78.2	43	29	40.9	24.1	0.85	6.5	1.017
33	1	1	0	29.7609	0	1	0	0	24	0	1	2	0	0	0	1	0	0	0	0	0	0	90.7	5	7.16	3.73	4.24	0.34	5.44	158	0.463	96.5	335	179	10.7	0.21	20.9	389.6	3.41	79.1	56	19	48.2	33.2	1.08	6.5	1.016
34	0	1	0	19.4674	0	1	0	0	3	0	0	2	1	0	0	0	0	1	0	0	0	0	91.1	13	10.1	5	2.05	0.25	4.79	172	0.461	90.7	329	135	11.4	0.321	15.6	372.9	4.1	98.4	44	22	53.8	34.8	1.07	5.5	1.026
35	1	1	0	18.2857	0	1	0	0	3	0	1	1	1	1	0	0	0	1	0	0	0	0	85.3	2	4.78	4.53	1.72	0.29	5.12	168	0.475	99.1	335	192	11.7	0.081	14.5	317.2	5.26	80.2	87	65	55.4	33.8	1.9	6	1.016
36	0	1	0	21.4109	0	1	0	0	6	0	0	1	0	0	0	0	0	0	1	0	0	0	69.3	17	8.39	5.24	1.23	0.53	5.48	162	0.472	89.1	336	200	10.7	0.173	16.8	423.3	5.05	59.1	332	288	50.1	32.9	1.26	7.5	1.019
37	0	1	0	14.8502	0	1	0	0	8	0	1	2	1	0	0	0	0	0	1	1	0	0	87.5	2	7.33	6.44	2.09	0.54	5.49	160	0.486	93.5	345	235	14.6	0.371	16	362.7	4.36	84.8	32	30	45.7	30.2	1.86	5	1.026
38	0	1	0	23.5078	0	1	0	0	5	0	0	1	0	0	0	0	0	0	0	0	1	0	124.9	3	9	5.09	1.51	0.29	5.56	161	0.468	92.7	343	176	10.6	0.3	15.8	257.4	4.7	78.2	22	16	44.9	40.6	1.03	5.5	1.009
39	0	1	0	16.609	0	1	0	0	1	0	1	2	0	1	0	0	0	0	0	0	0	0	78	5	7.36	5.35	2.71	0.5	5.2	134	0.473	93.7	345	210	10.4	0.219	15.3	348.4	4.76	87.4	56	30	48.3	32.4	0.87	6	1.016
40	0	1	0	13.8871	0	1	0	0	2	1	0	1	1	0	0	0	0	1	0	1	0	0	90.4	2	6.26	3.7	2.35	0.4	5.25	117	0.529	108	340	159	11.4	0.192	15.8	357.4	4.75	106.7	67	56	46.2	33.8	0.97	5	1.011
41	0	1	0	24.4898	0	1	0	0	3	0	1	2	1	1	0	1	0	1	0	0	0	0	87.7	8	9.82	4.33	1.56	0.23	4.46	145	0.489	85.7	336	93	10.4	0.23	17.5	393.5	7.77	98.1	98	78	48	27.9	0.79	5.5	1.018
42	0	1	0	23.5078	0	1	0	0	14	0	0	1	0	1	0	0	0	1	1	0	0	0	59.5	42	6.62	4.52	1.69	0.46	3.47	166	0.467	85.4	320	245	9.2	0.26	15.8	458.9	5.1	74.9	38	43	49.9	29.4	0.83	6	1.005
43	0	1	0	15.4858	0	1	0	0	4	2	0	1	0	0	0	0	0	0	0	0	0	0	67.9	8	8.8	4.72	3.25	0.38	4.81	164	0.474	91.8	340	286	11	0.233	16.4	372	3.56	63.2	98	112	45.5	32.2	0.87	6	1.031
44	0	1	0	20.679	0	1	0	0	5	0	0	1	0	1	1	0	0	0	0	1	0	0	95.4	6	11.48	5.01	1.38	0.33	5.18	136	0.417	95.9	333	128	10	0.256	13	305.6	5.8	76	78	65	42.1	33.2	1.1	6.5	1.019
45	0	1	0	19.8347	0	1	0	0	2	0	1	1	1	1	1	1	0	0	1	1	1	0	109.8	41	9.63	4.83	1.52	0.46	5.27	149	0.442	78.8	349	300	11.2	0.276	14.5	330.5	3.9	84.6	125	134	45	36.8	1.22	5.5	1.013
46	0	1	0	31.2092	0	1	0	0	1	0	1	1	0	0	0	0	0	0	0	1	0	0	104.8	6	9.25	4.03	1.22	0.41	4.87	141	0.439	94.2	327	193	9.4	0.165	16	429.7	5.66	77.3	246	389	42.3	22.8	0.85	5.5	1.018
47	0	1	0	19.7232	0	1	0	0	2	0	0	0	0	0	0	0	0	0	0	0	0	0	83.6	11	8.86	4.08	0.73	0.31	4.76	143	0.471	99.1	339	196	12.3	0.21	16.3	386.3	4.28	68.1	127	76	50.1	33.7	1.3	6.5	1.017
48	0	1	0	15.5489	0	1	0	0	1	0	1	1	0	1	0	0	0	0	0	0	0	0	88.7	61	8.27	2.09	2.63	0.38	3.94	156	0.438	93.8	331	234	11.8	0.35	16.4	329.6	11.1	72.2	190	159	49.7	37.5	0.97	5	1.021
49	0	1	0	20.5693	0	1	0	0	1	0	0	1	0	0	1	0	0	0	0	0	0	0	117	9	7.56	5.26	2.82	0.44	4.26	175	0.489	90.4	327	226	9.4	0.34	13	374.9	3.74	81.6	76	47	47.8	29.8	1.17	6	1.007
50	0	1	0	17.9902	0	1	0	0	2	1	0	1	0	0	0	0	0	0	0	0	0	0	109.4	10	9.57	2.82	2.78	0.57	5.38	166	0.508	87.3	330	312	12	0.206	17.4	296.4	7.42	69.3	342	308	47.5	37.5	0.82	5	1.018
51	0	1	0	24.7676	0	1	0	0	2	0	1	2	0	1	0	0	0	0	0	0	0	0	93.3	8	7.94	2.3	1.24	0.31	5.45	143	0.531	91.3	341	350	10.6	0.178	16.3	303.7	4.32	112.3	24	23	49.6	27.8	1.25	5.5	1.019
52	0	1	0	23.3234	0	1	0	0	1	0	0	1	0	1	0	0	0	0	0	0	0	1	112.6	7	7.95	3.82	1.65	0.27	5.22	149	0.438	91.3	334	276	12	0.275	17.4	376.7	4.86	84.1	342	298	47.8	28.2	0.9	5	1.015
53	0	1	0	24.2188	0	1	0	0	2	0	0	0	0	0	0	0	0	0	0	0	0	0	60.5	2	8.08	2.61	0.84	0.8	4.36	160	0.476	86.2	340	248	10.5	0.091	17.9	628	4.33	75.2	39	54	48.4	35.5	1.13	5.5	1.011
54	0	1	0	20.7612	0	1	0	0	1	0	0	1	0	1	0	0	0	0	0	0	0	0	81.6	2	6.51	6.71	1.8	0.68	4.24	173	0.492	95.5	344	277	9.6	0.233	16.2	454.5	3.33	62.1	321	311	44.3	27.3	1.2	6	1.012
55	0	1	0	18.3655	0	1	0	0	1	0	1	1	0	0	0	0	0	0	1	0	0	0	99.7	7	5.15	5.05	1.46	0.53	5.25	153	0.478	100.9	339	239	10.8	0.211	16.3	351.6	2.77	80.2	27	25	48.4	38.1	1.26	5	1.008
56	0	1	0	20.202	0	1	0	0	3	0	1	2	1	0	0	0	0	1	0	0	0	0	127.1	3	7.61	3.95	2.57	0.27	5.36	147	0.489	85.3	346	262	11.5	0.217	13.4	427.5	3.93	69.7	245	212	48.7	28.9	0.94	6	1.02
57	0	1	0	23.8281	0	1	0	0	4	0	0	0	0	1	0	0	0	0	0	0	0	1	99.6	7	5.44	5.99	2.07	0.42	4.78	150	0.454	91.9	333	196	9.4	0.234	16.4	382.2	5	79.3	167	134	48.6	31.2	0.96	5.5	1.016
58	0	1	0	23.1084	0	1	0	0	3	0	0	1	1	0	0	0	0	0	1	0	0	0	108.3	2	5.62	5.22	0.86	0.74	4.93	162	0.443	98	323	274	10	0.098	15.3	418.2	4.03	96.8	17	38	46.3	24.2	1.21	6	1.013
59	0	1	0	21.0498	0	1	0	0	1	0	1	1	1	0	1	0	0	1	0	0	0	0	93.3	2	5.61	2.93	2.93	0.33	4.78	183	0.284	88.9	330	498	8.8	0.156	15	622.1	4.43	83.5	19	20	46.4	29	0.97	5.5	1.011
60	0	1	0	17.2248	0	1	0	0	16	0	0	1	0	0	0	0	0	1	1	0	0	0	77.7	20	6.87	5.62	1.02	0.47	5.17	158	0.482	84	339	209	10.5	0.145	16.4	406.1	3.57	95.8	189	142	49.2	23.4	1.85	7	1.02
61	0	1	0	22.5306	0	1	0	0	24	0	1	0	1	1	1	0	0	0	0	1	0	0	85.9	2	6.58	9.21	1.75	0.57	5.63	167	0.438	89.2	343	126	10.3	0.218	16.4	393	3.05	135	77	45	48.4	35.4	0.72	6	1.023
62	0	1	0	23.03	0	1	0	0	36	0	1	1	1	1	0	0	0	1	0	0	0	0	82.3	3	5.84	3.04	2.51	0.47	2.28	163	0.473	88.8	333	305	9.8	0.42	13.4	703.8	4.77	106.4	289	206	46.6	31	0.73	5	1.014
63	0	1	0	16	0	1	0	0	34	1	0	1	0	0	1	0	0	1	0	0	0	0	48.5	23	5.04	4.02	2.35	0.43	5.25	154	0.455	87.7	329	171	11.8	0.129	18.5	529.4	3.85	137.9	34	30	46.3	26.4	1.14	6.5	1.016
64	0	1	0	26.5731	0	1	0	0	64	0	0	1	1	0	1	0	0	0	0	0	0	0	59.1	41	5.71	4.4	2.76	0.26	5.29	134	0.376	92.1	339	31	11.2	0.233	16.8	529.8	4.52	66	114	158	49.2	37.2	1.24	6	1.012
65	0	1	0	23.7954	0	1	0	0	120	0	0	2	1	0	0	0	0	0	0	0	0	0	47.7	3	5.81	4.34	1.56	0.39	4.67	150	0.441	90.8	333	189	12.4	0.276	16.2	849.6	2.95	72.5	108	134	46.1	26.5	1.62	5	1.014
66	0	0	0	24.5675	0	1	0	0	96	0	1	1	0	0	0	0	0	1	0	0	0	0	126.6	7	8.85	3.12	1.44	0.44	4.89	146	0.426	91.2	315	209	9.8	0.176	16	441.9	3.42	77.6	70	56	48.9	35.2	1.21	6	1.012
67	0	1	0	24.7409	0	1	0	0	13	0	1	0	0	1	0	0	0	1	0	0	0	0	109.6	23	6.22	2.29	3.35	0.29	4.81	122	0.439	87.4	334	229	11.5	0.321	16.4	496.4	4.01	77.9	67	56	46.9	32.1	1.19	6	1.017
68	0	1	0	29.0437	0	1	0	0	6	0	0	1	0	1	0	0	0	0	0	1	1	0	89.8	6	4.63	3.93	1.9	0.41	4.7	140	0.472	88.4	336	224	11.4	0.342	15.7	312.1	5.13	78.1	66	20	45.7	31.6	1.19	5	1.016
69	0	1	0	27.6817	0	1	0	0	24	0	1	2	0	1	0	0	0	1	0	0	0	0	103.7	2	7.8	4.27	1.75	0.5	4.13	150	0.512	88.4	316	183	10.6	0.356	16.1	395.5	4.47	91	118	87	46.4	25.4	1.46	8	1.015
70	0	1	0	20.4382	0	1	0	0	11	0	1	1	0	0	0	0	0	0	1	0	1	0	86.3	12	6.62	3.53	2.64	0.32	3.96	144	0.497	89.9	328	201	11.4	0.108	17.8	434.6	5.54	77.5	98	87	45.5	29.7	1.8	5	1.009
71	0	1	0	28.7197	0	1	0	0	39	0	1	2	0	1	1	1	1	1	0	0	0	0	75	12	4.79	3.7	2.21	0.29	5.06	153	0.421	97	347	259	10.9	0.267	17.1	594.3	3.48	62.7	28	29	47.2	33.1	1.23	6	1.094
72	0	1	0	16.563	0	1	0	0	36	0	0	0	0	1	0	0	0	0	0	0	0	1	85.3	13	7.22	4.43	3.86	0.41	4.97	150	0.432	93.6	338	234	10.5	0.28	15.4	249	3.48	69.4	22	24	47	28.5	1.09	5	1.012
73	0	1	0	20.0692	0	1	0	0	1	0	1	0	1	0	0	0	0	1	0	0	0	0	128.7	14	8.27	5.8	1.82	0.37	4.85	156	0.471	88.7	344	136	10.7	0.247	16.9	575.1	3.13	78.9	110	78	51	32.7	0.85	-	1.016
74	0	1	0	23.1834	0	1	0	0	38	1	1	1	1	0	0	0	0	0	0	0	0	1	103	11	5.63	8.47	2.11	0.36	4.77	169	0.499	98	327	146	9.3	0.2119	16.1	553.7	4.02	72	57	13	53	24	1.07	7	1.019
75	0	1	0	18.1154	0	1	0	0	168	1	1	1	0	0	0	0	0	0	0	1	0	0	97.5	3	7.5	2.34	3.36	0.3	5.31	151	0.459	95.6	345	139	10.9	0.176	16.1	400.1	4.5	77.8	33	45	51.2	27.7	1.03	6	1.014
76	0	1	0	20.2848	0	1	0	0	6	0	1	1	0	0	0	1	0	0	0	0	0	0	103.3	24	6.88	7.41	1.44	0.33	5.49	171	0.455	101.3	326	178	14	0.23	16.1	571.7	5.32	99.9	27	23	49.1	29.4	1.09	6.5	1.006
77	0	1	0	17.7086	0	0	1	0	4	0	0	0	0	1	0	0	0	0	0	0	0	0	108.3	12	5.65	4.65	2.54	0.36	4.62	165	0.455	90.5	329	129	11.2	0.2	15.9	229.6	4.09	87	36	31	53.7	33.2	1.17	5	1.021
78	1	1	0	16.4153	0	0	1	0	2	0	0	0	0	0	0	0	0	0	0	0	0	0	71.5	15	9.17	4.09	3.7	1.08	5.42	161	0.478	93	337	135	11	0.45	16.1	595.8	3.71	148	45	44	49.9	35	1.65	7	1.016
79	0	1	0	14.8729	0	0	1	0	1	0	1	1	0	1	0	0	0	0	0	0	0	0	87.1	12	6.29	5.41	1.84	0.34	5.36	155	0.534	89.6	341	211	8.9	0.167	16.7	506.8	4.52	67.8	12	43	49.3	33.4	0.99	8	1.021
80	0	1	0	24.4473	0	0	1	0	4	0	1	1	1	1	0	0	0	1	0	0	0	0	44.4	2	4.88	2.56	1.99	0.3	5.29	168	0.474	88.9	349	210	12.7	0.222	14.8	434.7	5.13	76	25	22	51.6	28.5	0.98	5.5	1.006
81	0	1	0	23.1206	0	0	1	0	5	0	0	1	0	0	0	0	0	0	0	0	1	0	107.9	18	12.13	5.47	2.53	0.42	5.14	149	0.506	95.7	329	104	12.7	0.123	15.4	310.3	6.08	131.1	21	19	51.7	29.2	0.79	6	1.015
82	0	1	0	19.5312	0	0	1	0	3	0	1	0	1	1	0	0	0	0	1	0	0	1	102.5	2	3.89	3.76	2.17	0.33	5.65	114	0.48	90.1	324	202	10.3	0.204	20.3	376	4.57	97.6	72	22	50.1	34.6	0.99	6.5	1.004
83	0	1	0	18.2183	0	0	1	0	5	0	0	1	1	1	1	0	0	0	0	0	0	0	50.4	3	9.31	6.13	1.17	0.28	5.29	141	0.434	94	327	184	10	0.265	15.4	462.5	3.89	65	30	21	38.2	35	1.34	-	1.013
84	0	1	0	21.1073	0	0	1	0	1	0	0	0	0	0	0	0	0	0	0	0	0	0	71.1	6	9.14	5.6	1.93	0.47	3.63	127	0.5	89.5	328	204	10.1	0.278	16	562.3	5.035	74.7	35	32	46.6	33.9	1.12	5	1.015
85	0	1	0	19.7232	0	0	1	0	3	0	1	1	0	1	0	0	0	0	0	0	0	0	114.7	4	12.04	3.96	3.4	0.28	4.1	148	0.439	94.1	342	372	9.7	0.261	15	419.2	5.985	67.9	26	34	46.6	31.9	1.38	5	1.007
86	0	1	0	18.3391	0	0	1	0	2	0	0	1	1	1	0	0	0	1	0	0	0	1	103.9	17	6.47	5.66	2.33	0.44	4.69	160	0.471	97.1	318	245	8.3	0.205	15.7	607.7	79.1	75.5	29	48	48.6	29.9	1.64	6	1.015
87	0	1	0	24.977	0	0	1	0	1	0	1	1	0	0	0	0	0	0	0	0	0	0	116.7	19	4.41	3.81	2.04	0.33	4.92	147	0.513	92.3	327	337	9.2	0.213	16.7	581.4	4.6	80.9	16	27	50.8	31	1.51	6	1.01
88	0	1	0	28.9062	0	0	1	0	2	1	0	1	0	1	1	0	0	0	0	0	1	1	87.3	26	6.96	6.17	1.4	0.7	4.93	150	0.488	90.6	332	252	11.1	0.31	15.6	484.4	4.52	88	16	24	49.5	31.7	0.84	7	1.014
89	0	1	0	30.9156	0	0	0	1	36	0	0	0	1	0	0	0	0	0	0	1	0	0	-	-	-	-	-	-	-	-	-	-	-	-	-	-	-	-	-	-	-	-	-	-	-	-	-
90	0	1	0	18.2857	0	0	0	1	121	1	0	2	0	0	0	0	0	0	0	0	1	0	83.2	34	5.64	7.86	2.82	0.76	5.31	150	0.478	99	337	335	10.6	0.178	17.4	365.7	3.79	92	67	85	51	18.9	2.06	5	1.019
																																															1.014
																																															1.031
																																															1.015
																																															1.012
																																															1.013
																																															1.005
