# Supplementary material for: Establishment and Validation of Predictive Model of Tophus in Gout Patients
Source: J Clin Med. 2023 Feb 22;12(5):1755. doi: 10.3390/jcm12051755 (PMC10002994; doi:10.3390/jcm12051755)
Supplement: Supplementary file 1 [file jcm-12-01755-s001.zip › Data S2. Baseline data of 90 gout patients with specific diseases.xlsx]

## Sheet: Sheet3
tophus	sex	compliance of ULT	BMI	course of disease	annual attack frequency	history of smoking	history of drinking	history of sugary diet	history of hypertension	history of high altitude residence	history of high purine diet	history of diabetes	history of hyperlipidemia	history of kidney stones	history of kidney crystallization	family history of gout	polyjoint involvement	eGFR	ESR	WBC	GR	LY	MO	RBC	HGB	HCT	MCV	MCHC	PLT	MPV	PCT	PDW	UA	Urea	Crea	ALT	AST	ALB	GLOB	CysC	Urine Ph	urine specific gravity
0	1	1	22.4913	2	0	1	1	1	1	0	0	0	0	0	0	0	0	136.41	6	9.16	6.85	1.54	0.7	5.08	160	0.464	91.3	345	197	13.4	0.26	21.7	458.4	5.17	58.1	50	22	44	32.3	0.7	5	1.01
0	1	1	29.2184	3	0	1	1	1	0	0	0	0	0	0	0	0	0	127.059	2	6.44	3.25	2.67	0.38	5.14	157	0.454	88.3	346	179	12.1	0.22	15	564	3.92	68	24	22	47.3	34.8	0.89	6	1.026
0	1	0	25.2092	36	1	0	1	0	1	0	0	0	0	1	0	0	0	124.18	20	5.01	2.53	1.87	0.48	4.71	138	0.424	90	325	237	12.4	0.29	17.5	891.5	4.62	73.2	52	36	40.4	35	0.94	6.5	1.017
0	1	1	22.2041	9	0	1	1	0	0	0	0	0	0	0	0	0	0	120.169	12	7.29	4.82	1.9	0.39	4.92	151	0.472	95.9	319	172	12	0.207	16.6	491.1	4.17	56.8	21	23	52.8	28.2	1.14	6	1.011
0	1	1	19.8352	24	0	0	0	1	1	0	0	0	1	0	0	1	0	117.441	18	5.25	3.11	1.61	0.43	5.06	159	0.468	92.5	340	126	11.8	0.15	15	425.3	4.39	73.9	81	46	48.8	28.6	0.65	5	1.008
0	1	1	30.0712	12	2	1	1	1	0	0	0	0	1	0	0	0	0	115.606	2	5	2.71	1.94	0.29	5.17	159	0.472	91.4	336	197	12	0.236	16.8	575.2	6.13	63.9	20	16	38.9	38.5	1.14	5	1.014
0	1	1	30.4687	36	2	0	0	0	1	0	0	0	1	0	0	0	1	112.355	8	5.47	2.65	2.05	0.33	4.73	155	0.459	97.1	338	308	9.1	0.281	16.2	510.5	4.23	62	34	25	47.6	33.1	0.85	7	1.022
0	1	1	25.0593	24	0	0	0	0	1	0	0	0	0	0	0	1	0	110.372	45	10.81	3.42	2.44	0.43	3.36	91	0.298	88.5	307	204	10.7	0.218	16.4	479.2	2.73	51.6	67.3	46	49.1	31	0.66	5.5	1.014
0	1	0	30.3673	10	0	0	1	1	0	0	0	0	0	0	0	0	0	109.987	24	6.8	4.43	1.82	0.52	5.93	151	0.465	78.4	325	280	9.9	0.276	16.7	637.9	4.72	67.4	23.1	32.9	46.7	31.9	0.64	6	1.012
0	1	1	21.6788	240	0	0	0	0	1	0	1	0	0	0	0	0	0	109.116	31	9.78	7.82	1.37	0.55	5.27	156	0.48	91.1	325	299	11.6	0.35	15.1	502.8	4.15	38.7	19	21	44.2	28.2	0.83	5.5	1.011
0	1	0	27.0416	24	0	0	0	0	0	0	0	0	0	0	0	1	0	108.603	5	2.81	1.32	1.13	0.12	4.55	143	0.484	89.6	326	170	11.3	0.192	16.8	425.1	2.8	71.6	73	86	47.6	35.2	0.82	6	1.019
0	1	1	24.2215	7	0	1	0	0	1	1	0	0	0	0	0	1	0	108.12	18	5.28	3.29	1.51	0.46	5.42	166	0.495	91.4	336	219	9.9	0.218	16.4	469.1	4.56	60	18	36	34.3	28.4	1.13	5.5	1.013
0	1	1	24.4898	65	0	0	1	1	1	0	0	0	0	0	0	0	0	107.701	6	5.99	4.04	1.39	0.39	5.26	160	0.485	92.2	330	116	12.7	0.206	17.5	307.1	3.88	72.2	143	68	48.7	35.8	0.89	6	1.013
0	1	1	27.7769	36	2	0	1	1	0	0	0	0	0	0	1	0	1	106.016	2	5.72	2.96	2.35	0.3	5.7	167	0.523	91.6	320	141	13.8	0.194	16.8	478.2	4.73	68.6	27	61	45.6	30.9	0.87	5	1.014
0	1	0	26.3958	36	0	1	2	0	1	0	0	0	1	1	0	0	1	105.486	7	12.4	8.82	2.55	0.79	5.62	174	0.523	93.2	333	262	11	0.287	16.2	376	3.4	65	15	15	49.9	27.9	0.8	5.5	1.006
0	1	1	24.977	24	0	1	1	1	1	0	0	0	0	1	0	0	0	103.806	8	6.32	3.99	1.96	0.31	5.39	155	0.496	92.1	312	288	11.7	0.366	16.7	414.8	3.16	82.4	31	36	46.7	337	1.31	6.5	1.02
0	1	1	29.34	60	1	1	1	1	1	0	0	0	1	1	0	0	1	103.204	11	6.48	3.42	2.18	0.63	4.51	138	0.427	94.7	323	193	11	0.21	12.7	290.5	5.06	68.3	87	34	41.8	42.2	1.05	6	1.017
0	1	0	21.7993	84	0	1	1	0	0	1	0	0		0	0	1	0	102.906	17	5.72	3.65	1.31	0.34	5.09	153	0.458	89.9	334	232	10.3	0.24	16.9	300.2	4.88	58.3	47	41	48.2	32.5	0.69	5	1.012
0	1	1	31.1419	48	0	0	1	1	1	1	0	0	0	0	0	0	0	102.4	5	7.87	5.22	1.87	0.47	4.28	136	0.4	93.4	340	143	12.3	0.177	16.5	210.3	8.35	69.3	24	18	45.5	36.6	0.9	5	1.015
1	1	0	27.3437	48	2	0	2	0	0	0	1	0	1	0	0	0	1	101.636	35	8.65	6.79	1.36	0.34	4.3	133	0.419	97.5	318	133	12.5	0.166	17	567.1	4.16	56	54.9	38.5	53.8	32	0.78	7	1.014
0	1	0	29.0548	24	0	0	2	0	0	0	0	0	1	1	0	1	0	101.352	47	7.69	5.53	1.3	0.49	4.33	134	0.424	97.8	317	191	12.3	0.235	16.6	561.7	4.08	75.7	13	24	43.3	39.3	1.18	5.5	1.006
0	1	0	27.9904	15	0	1	2	0	1	0	0	0	1	0	0	0	0	100.956	18	7.07	4.31	2.04	0.59	5.4	173	0.498	92.2	347	189	11.8	0.22	16.2	317.4	4.41	64.7	11	10	50.4	29.6	0.87	5.5	1.015
0	1	1	30.1038	9	0	0	1	1	0	0	0	0	1	0	0	0	0	100.743	2	5.97	3.27	1.95	0.45	5.18	150	0.465	89.8	323	106	16.5	0.197	16.8	522.6	3.94	62.8	43	23	47.8	31.9	0.69	5	1.015
0	1	1	27.143	7	0	0	2	0	1	0	0	0	0	0	0	1	0	100.654	19	5.13	2.95	1.74	0.34	3.97	128	0.403	101.4	317	50	16.7	0.083	16.2	516.6	3.95	64.1	14	16	43.9	30.4	0.83	7.5	1.013
0	1	1	27.3437	36	0	1	0	0	0	0	1	0	1	0	0	0	0	100.617	29	7.91	4.47	2.67	0.55	5.07	154	0.457	90.1	337	214	10.7	0.23	12.5	540.3	2.94	70.7	69	33	46.2	35.5	0.81	5	1.016
0	1	0	24.2215	36	0	0	1	0	0	0	0	0	1	0	1	0	0	97.9344	13	8.43	5.34	1.97	1.05	5.48	162	0.492	89.9	329	216	12	0.259	16.8	511.6	4.19	54.9	18	27	46.6	37.7	0.74	6.5	1.018
0	1	0	28.0497	48	0	0	2	0	1	0	0	0	1	0	0	0	1	97.6485	47	5.97	2.95	2.51	0.27	5.28	144	0.469	88.8	308	420	11.2	0.472	16.5	679	3.47	59.4	37	23	45.9	25.4	1	6	1.012
0	1	1	26.3702	48	0	0	0	0	0	0	0	0	0	0	0	0	0	97.5224	25	6.19	4.36	1.21	0.34	4.65	136	0.41	88.1	333	126	11.4	0.143	16.4	569.9	3.03	67	109	83	48.6	26.3	1.19	7	1.01
0	1	0	23.5078	120	2	1	1	0	1	1	0	0	0	0	1	0	1	97.083	7	6.13	2.8	2.76	0.39	6.46	117	0.372	57.6	314	260	9.9	0.258	15.5	612.5	3.04	55.4	57	34	48.5	26.8	0.9	6	1.009
0	1	1	30.2768	24	0	1	1	1	0	1	0	0	0	1	0	0	1	96.7692	5	7.16	4.28	2.24	0.49	5.02	148	0.451	89.7	329	151	11.9	0.18	16.6	506	5.24	70.2	29	29	48	32.4	0.95	6.5	1.018
0	1	1	25.7122	24	2	1	1	1	0	0	0	0	0	0	0	0	1	96.1369	5	9.16	5.73	2.58	0.71	5.31	155	0.479	90.2	324	204	11.7	0.238	16.4	428.4	4.12	70.1	58	38	44.9	33.2	0.89	5.5	1.009
0	1	1	26.4721	48	2	1	1	0	0	0	0	0	0	1	0	0	1	95.7968	16	4.7	3.25	1.14	0.26	4.83	154	0.451	93.3	341	175	11.6	0.204	17.1	664	4.99	56.7	58	29	42.9	24.1	1.03	7	1.006
1	1	0	22.8625	48	2	1	2	0	0	0	1	0	0	0	0	0	0	95.7337	31	5.9	3.51	1.74	0.29	4.87	143	0.441	90.6	324	173	13.9	0.24	22	530.7	4.54	76.6	16	19	45.7	33.2	0.83	6	1.015
0	1	0	22.9568	60	0	0	0	1	0	0	0	0	1	0	0	0	0	95.6496	30	8.28	5.52	2.12	0.49	6.47	150	0.47	72.7	318	337	10.2	0.343	15.9	499	3.62	68.5	22	22	49.3	34.8	0.87	5.5	1.018
1	1	0	24.2215	24	2	1	1	1	1	0	0	0	1	0	0	1	1	95.4814	32	6.92	4.49	1.93	0.38	4.6	146	0.425	92.4	343	311	8.3	0.26	15.9	669.7	4.77	79.6	143	65	44.9	33.8	1.02	6	1.022
0	1	0	30.6793	24	0	0	1	0	0	0	0	0	0	1	0	0	0	95.4801	15	7.28	4.21	2.3	0.57	5.6	161	0.503	89.8	321	123	14.1	0.173	16.7	370.1	3.2	83.1	13	16	43.8	32.9	1.62	5	1.009
0	1	0	29.4118	96	0	1	2	1	0	0	0	0	0	1	1	0	1	94.5542	49	7.54	4.53	2.4	0.53	4.69	127	0.397	84.5	321	238	11.7	0.278	17	350.1	3.56	66.4	45	30	51.4	30.2	1.01	6.5	1.01
0	1	0	23.7387	24	0	1	1	0	0	0	0	0	0	0	0	1	0	94.5542	10	9.23	7.11	1.59	0.37	5.48	147	0.433	88	339	208	12.4	0.26	17	457.2	5.27	66.4	10	16	43.4	40.6	1.04	5	1.023
0	1	1	19.052	5	0	1	1	0	1	0	0	0	0	0	0	0	0	94.4899	14	6.18	3.46	2.12	0.36	5.13	153	0.47	91.6	326	317	10.1	0.319	16.3	570.1	5.36	62.3	38	30	48.1	32.4	0.87	5	1.025
0	1	1	24.8016	24	1	0	1	1	0	0	0	0	1	0	0	0	0	93.8711	16	5.99	4.08	1.44	0.35	4.75	146	0.447	94.2	327	229	8.7	0.2	16.3	561.7	8.68	71.7	13	17	46.5	33.8	0.92	5.5	1.014
0	1	0	28.3447	3	0	1	2	1	1	0	0	0	1	0	0	0	0	92.5268	2	9.72	5.75	3.06	0.49	5.53	171	0.509	92.1	335	232	10.8	0.25	16.5	461.5	3.04	69.1	13	14	47.9	27.9	0.78	6	1.015
0	1	1	26.3656	14	0	1	1	1	1	0	0	0	1	0	0	0	0	92.479	2	7.36	4.49	1.96	0.58	5.49	159	0.473	86.2	335	236	11.1	0.261	16.2	483.4	3.47	66.8	61	43	50.5	29.4	0.96	6	1.023
1	1	1	27.6817	60	2	0	1	0	0	0	0	0	0	0	0	0	1	92.4559	2	7.07	4.65	1.75	0.43	4.9	163	0.493	100.6	331	235	9.4	0.222	16.6	856.2	3.6	62.3	25	43	45.2	32.2	1.27	7	1.014
0	1	1	24.6914	24	0	0	1	0	1	0	0	0	0	0	1	0	1	92.1993	12	6.59	4.07	1.69	0.47	4.74	143	0.426	89.9	336	212	11.2	0.24	13.8	653	4.83	58.6	56	41	42.5	33.2	1.03	5	1.008
1	1	0	36.3322	84	0	1	1	1	1	1	1	0	0	1	1	1	1	92.0684	30	7.92	4.7	2.48	0.49	5.77	159	0.477	82.7	332	191	13.1	0.251	16.4	578.5	4.85	68.4	55	34	48.9	36.8	1.18	6	1.018
0	1	1	29.4118	72	0	1	1	0	0	0	0	0	0	0	1	0	0	91.9506	5	6.88	5.31	1.16	0.3	4.15	129	0.378	90.9	341	178	8.1	0.148	16	532.7	3.09	72.9	20	19	48.9	22.8	0.89	5	1.019
0	1	1	26.6728	1	0	0	0	0	0	0	0	0	0	0	0	0	0	91.4336	36	6.85	4.24	2.18	0.35	4.55	142	0.442	97.1	322	152	14.8	0.225	16.6	410	3.69	67.8	20	27	43.9	33.7	0.72	5.5	1.017
0	1	1	27.6817	72	0	1	1	0	1	0	0	0	0	0	0	1	0	91.1662	38	8.13	5.5	2.14	0.36	5.16	159	0.487	94.5	326	195	14.7	0.286	16.7	628.1	4.06	63.9	36	23	46	37.5	0.91	5.5	1.012
1	1	0	27.852	24	0	1	1	0	1	1	0	0	0	0	0	0	1	90.3857	18	6.66	5.73	0.67	0.25	5.28	167	0.505	95.6	331	279	9.9	0.28	11	444.5	3.6	70	32	25	46.8	29.8	0.89	5	1.014
0	1	0	16.901	36	1	0	1	0	0	0	0	0	0	0	0	0	1	90.3396	4	9.99	7.39	1.93	0.36	5.18	150	0.456	88	328	242	9.8	0.236	16.5	556.4	3.7	63.6	39.1	38.9	47.5	37.5	0.71	6.5	1.023
0	1	0	26.0262	72	2	1	2	0	1	0	0	0	0	0	0	0	0	90.2295	15	6.09	2.69	2.84	0.44	4.75	153	0.493	103.8	310	103	13.2	0.169	16.6	524.1	3.73	59.6	47	23	48.8	27.8	1.31	5.5	1.017
0	1	1	30.6939	24	0	0	1	0	1	0	0	0	0	0	0	0	1	90.0047	2	9.91	5.64	3.44	0.57	5.21	156	0.466	89.4	334	210	12.4	0.261	17.5	223.3	4.31	76.7	39	26	45.8	28.2	0.96	5.5	1.024
0	1	1	19.9219	5	0	0	0	0	0	0	0	0	0	0	0	0	0	89.7041	43	8.39	6	1.64	0.68	4.98	140	0.448	90	313	200	11	0.222	17.4	585.7	4	73	41.5	54.5	50.8	35.5	0.65	5	1.01
0	1	1	23.6203	12	0	0	1	0	1	0	0	0	0	0	0	1	0	89.6	52	9.14	6.62	1.78	0.57	4.93	150	0.457	96.4	315	209	11.3	0.235	16.7	555.2	3.92	76.5	51	37	53.7	27.3	1.14	5	1.013
0	1	1	21.6263	12	0	1	1	0	0	0	0	0	0	0	0	0	1	89.5385	41	5.07	3.6	0.94	0.41	5.37	160	0.485	90.4	330	175	12.9	0.225	16.5	332	5.17	58.5	17	25	47.7	38.1	0.86	6	1.026
0	1	0	24.9135	24	0	1	2	1	0	0	0	0	0	0	0	0	0	89.5034	34	8.25	4.67	2.86	0.58	5.27	156	0.464	88	336	408	9.8	0.4	11.6	582.6	5.24	75.4	48	30	44.6	28.9	0.91	5	1.018
0	1	0	27.0538	132	2	0	1	0	1	0	0	0	0	0	0	0	1	89.4367	11	9.06	6.47	2.07	0.41	4.93	157	0.483	98	326	157	13.5	0.211	17.1	611.2	3.41	73.5	34	25	49.3	31.2	0.76	5	1.039
0	1	0	29.0606	60	2	0	1	1	1	0	0	0	0	1	0	0	1	88.9335	2	7.29	4.17	2.23	0.67	4.76	147	0.427	89.7	366	283	10.02	0.37	11.9	671.9	4.13	71.9	54.5	38.7	49.5	24.2	0.6	6.5	1.019
0	1	1	31.0204	16	0	1	1	1	1	1	0	0	1	0	0	1	0	88.8414	3	9.35	6.98	1.59	0.64	5.32	111	0.352	66.3	315	112	11.5	0.129	15	304.9	5.08	87	16	20	42.4	29	1.33	6	1.01
0	1	1	26.6299	84	0	0	1	0	0	0	0	0	1	1	0	0	1	88.4282	12	4.84	2.88	1.57	0.27	5.34	168	0.502	94	335	241	10.8	0.261	16.6	406.1	3.92	71	173	142	52	23.4	0.93	6.5	1.004
0	1	1	32.45	11	0	1	1	1	1	1	0	0	0	0	1	0	0	88.3068	6	8.74	6.18	1.91	0.55	5.36	173	0.504	94.1	343	210	10	0.209	16.4	375	2.64	69.1	18	18	44.2	35.4	0.98	5.5	1.014
1	1	0	28.3447	24	0	1	1	1	1	1	0	0	1	0	0	0	1	88.1798	4	7.45	5.29	1.46	0.37	5.38	105	0.343	63.8	306	247	12	0.3	19	707.6	4.79	71.2	45	37	48.8	31	0.84	7	1.011
0	1	1	21.2585	36	0	1	1	0	0	1	0	0	1	0	0	0	0	88.1515	5	4.98	3.85	0.74	0.32	4.06	130	0.395	97.3	329	55	9.7	0.195	16.5	533.7	4.43	77.9	36	30	47.3	26.4	0.94	7	1.017
0	1	0	24.2215	24	0	0	1	1	0	1	0	0	0	0	0	0	0	87.9853	13	7.84	4.41	2.84	0.47	4.47	140	0.423	94.6	331	199	10.6	0.21	16.3	351.6	5.7	65.4	46	36	51.5	37.2	1.05	6	1.008
0	1	0	23.5294	48	0	0	2	1	0	0	0	0	0	0	0	0	0	87.6084	56	8.01	6.45	1.02	0.3	5.16	150	0.451	87.4	332	182	12.6	0.23	16.4	549.9	2.51	85.8	14	16	48.3	26.5	1.1	5.5	1.007
0	1	0	27.6817	96	0	1	1	0	0	0	0	0	1	0	0	0	0	87.4827	3	4.73	2.54	1.68	0.35	5.28	162	0.473	89.6	342	174	11.8	0.21	16	483.3	7.82	66.5	316	260	38.1	35.2	1	6.5	1.003
0	1	1	26.2346	36	0	1	0	0	1	0	0	0	1	0	0	0	0	87.303	42	10.86	7.44	2.57	0.76	5.61	175	0.528	94.1	331	203	11.2	0.228	16.7	694.7	6.5	90.1	21	27	47.7	32.1	1.37	5.5	1.018
0	1	1	18.3655	12	0	0	1	0	1	0	0	0	0	0	1	1	0	87.1899	4	8.8	5.68	2.44	0.37	4.95	155	0.452	91.3	343	251	9.4	0.235	16.1	830.2	3.55	71.1	15	20	46.7	31.6	1.22	6	1.02
0	1	1	29.7619	12	0	1	2	0	1	0	0	0	1	0	0	0	0	86.5933	40	7.23	5.71	1.21	0.26	4.62	144	0.452	98	318	121	10.7	0.129	16.1	355.5	5.84	74.5	14	23	40.4	25.4	1.21	5	1.014
1	1	0	24.6181	108	2	1	1	0	0	0	0	0	0	0	0	1	1	86.5513	15	9.83	7.62	1.46	0.6	4.82	143	0.435	90.3	329	241	9.7	0.235	16.4	503.3	3.59	57.1	28	29	47.7	29.7	1.02	5	1.014
1	1	0	23.8751	240	0	1	2	0	1	1	1	1	1	0	0	1	1	86.0949	8	8.25	5.68	1.78	0.55	4.89	147	0.44	89.9	333	190	12.6	0.239	16.8	623.6	3.14	59	27	29	45	33.1	0.99	5.5	1.021
0	1	1	27.1314	36	0	0	1	0	1	0	0	0	0	0	0	0	1	86.0891	2	8.56	4.57	3.23	0.37	5.4	163	0.48	88.9	340	244	11.3	0.28	13.5	696.5	3.35	71.8	26	24	45.3	28.5	0.88	6	1.006
0	1	1	25.0593	1	0	1	0	1	1	0	0	0	1	0	0	0	0	85.9835	25	5.65	3.87	1.43	0.3	5.37	156	0.468	87.2	334	247	10	0.247	16.2	354.6	3.4	77.8	30	27	43.6	32.7	0.96	5.5	1.009
0	1	1	20.202	38	1	1	1	1	1	0	0	0	0	0	0	0	1	85.9815	6	5.27	3.01	1.64	0.5	5.38	158	0.473	87.9	335	272	10	0.271	16.1	490.7	4.36	75.7	19	13	53	24	1.09	5.5	1.02
0	1	1	32.2708	252	1	1	1	0	0	0	0	0	0	0	0	0	1	85.7093	2	10.73	9.42	0.86	0.42	4.6	144	0.418	90.9	345	166	10.8	0.18	16.7	509.2	7.18	68.8	56	45	46.8	27.7	0.89	6	1.013
0	1	1	23.9395	6	0	1	1	0	0	0	0	0	0	0	0	0	0	85.2271	20	5	2.49	2.01	0.43	4.88	152	0.449	92	339	167	12.3	0.21	15.6	503.9	3.29	66.3	66	23	48.3	29.4	0.66	6	1.024
0	1	0	21.6263	36	2	0	0	0	1	0	0	0	0	0	0	0	1	85.2224	15	7.51	5.7	1.23	0.49	5.76	176	0.527	91.5	334	180	11.2	0.2	13.7	518.1	4.97	69.7	34	31	45.4	33.2	1.07	6	1.022
1	1	0	20.7612	48	0	0	0	0	0	0	0	0	0	0	0	0	0	84.7555	22	6.61	3.95	2.09	0.46	6	128	0.406	67.7	316	320	11.4	0.365	15.9	368.5	4.65	68.3	80	44	45.9	35	1.13	5.5	1.029
0	1	1	23.3067	156	0	1	1	0	1	0	0	0	0	0	0	0	0	84.724	12	8.2	4.57	2.66	0.53	6.38	143	0.455	71.4	314	148	10.3	0.152	15.2	923.3	4.03	53.7	59.5	56.8	50.8	33.4	0.83	5.5	1.018
0	1	1	28.6851	12	0	1	1	1	1	0	0	0	0	0	0	0	0	84.6614	2	7.5	4.81	2.15	0.29	5.27	176	0.531	100.6	332	221	10.5	0.231	16.6	356.8	5.58	76.2	28	22	50	28.5	0.71	6.5	1.017
0	1	1	25.333	48	0	0	1	0	0	0	0	0	0	0	0	1	1	84.503	14	6.08	4.08	1.63	0.22	4.55	141	0.412	90.7	341	169	9.7	0.164	16.5	372.9	3.29	66.8	24	19	47.7	29.2	0.77	6.5	1.012
0	1	0	25.335	84	0	1	0	1	1	0	1	0	0	1	0	1	1	84.2962	2	8.88	6.23	1.77	0.46	4.99	154	0.461	92.3	335	187	11.5	0.215	16.8	394.3	4.05	79.4	23	22	46.3	34.6	0.87	5.5	1.014
0	1	0	25.9516	5	0	1	1	1	1	1	0	0	0	0	0	0	0	84.1935	2	5.22	3.46	1.29	0.37	4.88	140	0.434	88.9	324	194	10	0.195	16.1	457.4	4.77	74.4	34	21	52.3	35	0.8	7	1.004
0	1	1	32.3884	21	0	0	0	0	1	0	0	0	0	0	0	0	0	84.1604	8	5.23	2.96	1.68	0.33	5.42	166	0.506	93.2	329	259	8.4	0.217	16.1	429.6	4.37	73.3	28	28	44	33.9	0.85	6.5	1.015
0	1	0	29.2184	156	0	1	1	1	1	0	0	0	1	0	0	0	1	84.0761	30	5.05	3.32	1.28	0.34	4.86	149	0.466	95.9	320	248	8.8	0.218	15.9	507	3.98	72.5	23	21	46.4	31.9	0.91	5	1.016
0	1	1	32.1001	24	0	0	1	1	1	0	0	0	1	0	0	0	1	83.9253	8	5.04	2.85	1.82	0.27	4.67	150	0.444	95	338	224	9	0.202	16.1	625	5.5	80.3	72	43	51	29.9	0.81	7.5	1.012
0	1	0	25.3061	24	0	1	1	0	0	0	0	0	1	0	0	0	0	83.9088	8	5.44	3.08	1.95	0.24	5.59	155	0.47	84.1	329	192	11.1	0.213	16.7	608.9	2.92	76.3	20	27	42.3	31	1.42	5	1.017
0	1	1	27.7778	96	1	1	1	0	1	1	0	0	0	0	0	1	1	83.4819	6	7	3.58	2.6	0.7	5.18	157	0.47	90.7	334	238	11.5	0.27	14.8	568.9	5.34	71.8	16	24	46.4	31.7	0.86	7	1.012
0	1	0	24.9135	48	0	1	0	1	1	0	0	0	0	1	0	0	1	83.3887	76	6.36	5.1	0.84	0.22	3.89	113	0.348	89.5	325	205	10	0.2	11.2	505.3	6.09	74.6	159	100	46.9	31.5	1.02	6	1.018
1	1	0	22.9854	108	1	0	2	0	0	0	0	0	0	1	0	1	1	83.2865	57	8.88	6.67	1.45	0.57	4.44	124	0.398	89.6	321	240	16.9	0.165	16.2	193.4	3.13	81.4	44.2	61.3	48.1	18.9	1.01	5.5	1.017
0	1	0	24.2215	1	0	1	1	1	1	0	0	0	0	0	0	0	1	82.9565	4	6.16	3.69	1.69	0.53	4.94	156	0.465	94.1	335	175	13.1	0.23	19.7	524.6	6.41	87.4	25	19	44.7	30.7	0.81	6	1.024
1	1	0	27.7344	228	0	0	2	0	1	0	1	0	1	0	0	0	0	82.8493	4	4.9	2.99	1.48	0.33	4.83	151	0.458	94.7	330	245	10.4	0.255	16.7	233.7	3.09	73	19	18	48.5	26.7	0.87	5.5	1.011
0	1	1	25.9516	24	0	0	0	0	0	0	0	1	1	1	0	0	1	82.8115	76	10.56	7.87	1.94	0.68	4.9	153	0.475	96.8	322	280	10.3	0.287	16.2	494.9	5.09	62.6	61	35	51.4	28	0.76	5	1.01
0	1	1	27.3437	1	0	1	2	0	1	0	1	0	0	0	0	0	1	82.7312	24	7.21	5	1.45	0.42	5.21	156	0.47	90.1	332	202	10.1	0.205	16.6	691.3	4.38	62.8	25	24	43.9	32	1.08	6	1.009
0	1	0	29.0698	24	2	0	1	1	0	1	0	0	1	0	0	0	0	82.7194	26	8.78	3.65	4.06	0.47	4.93	153	0.457	92.7	335	206	9.9	0.205	16.2	730.4	6.91	75.9	155	64	49.8	31.4	1.94	5.5	1.008
0	1	0	35.8177	180	0	1	1	0	1	0	1	0	0	0	0	1	1	82.6875	15	8.29	5.98	1.78	0.34	4.89	150	0.463	94.8	323	273	10.9	0.298	16.6	584.5	3.18	76.8	195	115	53.6	28.6	0.81	6	1.024
0	1	0	22.0386	120	0	1	0	0	0	1	1	0	0	0	0	0	0	82.6675	17	5.6	3.63	1.39	0.44	5.18	157	0.474	91.6	332	175	11.2	0.197	16.5	470.4	5.44	62.5	26	28	44.3	34.4	0.75	5.5	1.015
0	1	1	26.7299	36	1	1	2	1	1	0	0	0	0	0	0	0	1	82.504	13	8.1	5.74	1.71	0.55	4.47	140	0.429	95.8	327	187	11.3	0.212	16.5	374.6	3.92	75.4	26	21	48.3	28.9	0.98	5.5	1.02
0	1	1	24.093	48	0	0	0	0	0	0	0	0	1	1	0	0	1	82.4327	32	7.38	5.16	1.81	0.32	5.2	156	0.475	91.3	329	197	11.8	0.231	16.5	461.2	6.98	88.2	20	21	47.3	25.5	0.87	6	1.022
0	1	1	29.321	24	0	1	1	1	0	0	0	0	0	0	0	0	0	82.4005	4	5.95	3.66	1.65	0.45	4.76	151	0.439	92.4	344	204	11.6	0.236	16.8	425.8	5.28	82.9	37	16	41.7	26.5	1.09	6	1.024
0	1	0	26.4706	24	0	1	1	0	0	0	1	0	1	0	0	0	0	82.3777	2	5.57	3.14	1.71	0.33	5.52	166	0.484	87.7	343	217	9.5	0.21	10.4	341.1	2.8	68.2	50	29	47.8	29.7	1.14	5	1.018
0	1	1	24.6914	24	2	0	1	1	1	1	0	0	1	0	0	0	1	82.1827	2	6.97	4	2.12	0.39	4.88	150	0.458	93.8	327	107	14.3	0.154	17.1	268.9	3.56	79.9	39	29	49.3	28	0.89	6.5	1.011
0	1	1	23.4375	72	1	1	0	1	1	0	0	0	0	0	0	0	1	82.1343	52	15.73	12.82	2.1	0.78	4.84	155	0.476	98.2	326	247	11.4	0.281	16.6	563.6	4.93	67.6	40	24	44.2	34.7	0.8	5.5	1.017
0	1	1	25.8806	72	2	1	0	1	0	0	0	0	1	0	1	0	0	82.1233	5	10.53	7.35	2.56	0.45	5.06	162	0.466	92.1	347	245	10.2	0.249	16.8	287.1	4.11	79.8	22	45	43.4	33.7	0.89	6	1.014
0	1	1	31.1419	60	0	1	2	0	1	0	1	0	0	0	0	0	0	82.0465	2	9.49	7.08	1.65	0.47	5.43	149	0.463	85.3	322	240	11.5	0.275	16.6	537.6	2.6	77.4	36	21	49.8	34.7	1	7	1.013
0	1	1	27.0416	72	0	1	1	1	1	0	0	0	0	0	1	0	0	81.9485	7	6.92	4.28	2.01	0.43	5	167	0.493	98.7	338	164	14.1	0.23	16.9	517.1	3.16	85.4	22.1	26.6	50.4	33.8	1.02	7	1.007
0	1	1	30.8642	1	0	1	1	1	0	1	0	0	0	0	0	0	0	81.4206	65	8.58	4.83	2.71	0.41	6.04	122	0.404	66.9	302	280	10.8	0.285	15.9	500.1	4.09	85.6	65	91.7	43.8	50.6	1.08	5.5	1.015
0	1	1	26.1224	48	0	1	1	0	1	0	0	0	1	0	1	0	0	81.3737	5	6.92	3.74	2.53	0.36	5.53	172	0.506	91.5	340	173	12.8	0.221	17.3	453.8	7.73	89.1	23	23	44.6	22.1	1.36	5	1.018
0	1	0	25.4325	60	0	0	0	1	1	0	0	0	0	0	1	0	0	81.3506	11	8.27	6.11	1.63	0.47	4.78	138	0.442	92.5	313	204	13.4	0.273	16.7	339.8	2.98	77	40	31	45.6	30.1	0.85	5	1.022
0	1	0	31.2406	60	1	1	1	0	1	0	0	0	0	0	0	0	0	81.3158	13	6.68	3.97	1.92	0.48	5.02	149	0.439	87.4	339	132	14.2	0.188	16.5	717.1	3.38	68.4	15	16	41.9	25.9	1.07	5.5	1.023
0	1	1	19.487	24	2	0	1	1	1	0	0	0	0	1	0	0	1	81.0194	23	5.85	2.33	2.96	0.31	5.72	177	0.544	95	325	217	10.6	0.23	16.9	524.3	4.78	65.1	33.3	24.3	50.6	38.5	0.76	6.5	1.002
0	1	0	32.872	72	2	1	2	1	0	0	1	0	1	0	0	1	1	80.789	29	10.45	7.26	2.43	0.68	4.71	153	0.465	98.6	329	198	13.3	0.263	16.8	452.8	4.83	65.7	23	24	42.9	32	0.94	5.5	1.018
1	1	0	25.0593	60	2	1	1	0	1	0	0	0	0	0	0	1	1	80.3187	39	12.99	8.06	3.72	0.56	4.46	146	0.439	98.4	332	172	12.5	0.215	16.6	371.1	3.67	75.3	54	43	45.4	35.6	1.16	6.5	1.017
0	1	0	25.9516	36	1	1	1	0	1	0	0	0	0	0	0	0	1	80.2636	85	9.38	5.43	2.76	0.43	4.73	149	0.453	95.8	330	213	12.8	0.273	16.6	534.5	3.77	70.4	33	28	45.9	36	0.73	6.5	1.016
0	1	0	30.8248	156	2	1	2	0	1	1	0	0	0	0	0	0	0	80.1747	19	10.78	8.7	1.24	0.67	3.95	129	0.41	101.6	323	119	13	0.155	17.2	452.9	4.16	68.7	3	30	43.5	32.2	0.83	5.5	1.011
0	1	0	31.1791	24	0	0	0	1	1	0	0	0	1	1	1	0	1	80.1509	11	5.93	3.59	1.98	0.25	6.54	119	0.37	56.6	322	286	9.8	0.28	15.4	787.5	3.39	68.9	58.5	45	49	36	0.63	5	1.026
0	1	0	25.7117	36	1	1	2	0	1	0	0	0	1	0	0	0	1	80.0917	87	8.45	5.26	2.69	0.41	5.08	143	0.456	89.6	313	256	11.8	0.303	16.6	401.1	5.22	65.4	11	18	38.4	31.6	1.3	5	1.01
0	0	0	27.2392	24	0	0	0	0	1	0	1	0	0	0	0	1	0	79.8473	7	9.28	7.05	1.73	0.41	4.33	140	0.404	93.5	345	122	14.1	0.173	17	241.1	7.7	63.4	11	11	38.8	30	1.11	5.5	1.02
0	1	0	25.463	60	2	1	2	0	1	0	0	0	1	0	0	1	0	79.7641	17	8.92	7.07	1.09	0.66	4.14	128	0.393	94.9	326	89	13.5	0.12	18.9	319.5	2.15	70.2	15	18	46.5	30.5	0.96	5.5	1.022
1	1	0	26.3465	96	2	0	2	0	0	0	0	0	0	1	0	0	1	79.7005	12	10.36	7.38	1.99	0.62	5.73	161	0.508	88.7	318	229	11.5	0.263	16.6	583	4.16	74.8	16	22	45.6	32.6	0.99	5	1.015
1	1	0	28.7268	144	1	0	2	0	1	0	0	0	0	1	0	0	1	79.2453	15	4.37	2.86	1.48	0.3	5.4	151	0.488	90.4	310	114	16.1	0.183	16.5	580.5	4.1	63.6	40	25	48	33.9	0.69	7.5	1.013
0	1	0	26.1224	132	0	1	2	0	1	0	0	0	1	1	0	0	1	79.1879	48	10.79	8.27	1.68	0.74	4.27	124	0.389	91.1	318	149	11.6	0.173	16.5	467.2	3.65	59.7	15	23	43.5	31.2	0.88	6.5	1.003
0	1	1	27.6817	24	0	0	1	0	1	1	0	0	1	1	0	0	1	79.0873	12	4.44	2.07	1.96	0.27	5.37	161	0.486	90.6	330	137	15	0.205	18.6	600.2	3.66	70.3	46	32	43.2	31.6	1.02	6.5	1.016
1	1	0	18.3768	24	0	0	2	0	0	0	0	0	0	0	0	1	1	78.932	13	7.43	4.17	2.82	0.34	4.88	149	0.458	93.8	326	207	13.3	0.275	16.6	554.8	6.96	77.9	41	30	47.9	34.3	0.96	5.5	1.009
0	1	1	20.2449	96	1	0	2	1	1	0	1	0	1	1	0	0	1	78.835	2	6.47	4.15	1.92	0.28	4.61	145	0.427	92.7	339	220	10.1	0.221	16.4	520.5	4.22	86.8	7	19	51.1	31.8	1.03	6.5	1.01
0	1	1	24.2215	60	0	1	1	0	1	0	0	0	0	0	0	0	0	78.7474	74	6.73	4.48	1.54	0.63	4.75	140	0.422	88.8	332	125	14.7	0.184	17.1	663.2	4.87	70	32	23	50.4	30.4	0.96	6.5	1.014
1	1	0	29.7521	192	0	1	2	0	1	0	0	0	0	0	0	0	1	78.2428	8	9.5	7.31	1.45	0.56	5.6	171	0.502	89.6	341	153	9.4	0.14	9.7	296.9	4.85	69.2	14	15	48.2	27.3	1.16	6	1.029
0	1	1	24.4898	72	1	0	1	1	0	0	0	0	0	0	0	0	0	78.0947	24	12.59	9.45	2.3	0.78	4.99	156	0.454	91	344	173	14.2	0.25	23.9	705.6	5.59	69.7	31	23	41.8	38.2	0.95	5.5	1.022
1	1	1	26.5731	96	0	0	0	0	0	0	0	0	0	1	0	0	1	78.09	89	9.32	8	0.81	0.44	3.1	101	0.306	98.5	330	223	10.1	0.226	15.9	439.2	4.62	73.3	30	34	47.5	33.9	1.11	7	1.013
0	1	1	27.6817	3	0	0	1	0	1	0	0	0	1	0	0	0	0	78.0296	2	9.56	4.85	3.79	0.65	5.19	162	0.472	91.1	342	233	10.5	0.244	16.7	451.3	4.88	81.2	21	20	47	28.3	0.9	5.5	1.015
1	1	0	25.7117	72	2	0	0	0	1	0	0	0	0	0	0	0	0	77.9917	38	6.42	4.91	1.17	0.26	3.99	119	0.373	93.5	319	279	9.8	0.272	15.9	827.7	6.86	72.7	33	26	47.7	39.7	1.47	7	1.014
0	1	0	25.3515	60	0	1	1	0	0	0	1	0	1	0	0	0	0	77.6696	5	4.58	2.57	1.61	0.32	4.84	146	0.436	89.9	336	244	8.4	0.205	16	440.4	5.48	62.1	46	34	46	26	0.68	6	1.024
0	1	0	27.6817	24	0	0	0	0	0	0	0	0	0	0	0	1	0	77.6125	2	5.58	3.99	1.27	0.29	4.07	136	0.41	100.8	331	123	14	0.172	16.4	753.9	4.23	89.8	97	43	47.1	30.7	1.37	5	1.019
1	1	1	20.2812	72	0	1	2	0	1	0	0	0	0	0	0	0	1	77.5753	15	6.16	3.72	2.04	0.28	4.92	151	0.466	90.7	339	276	9.5	0.263	16.4	475.4	3.64	84.2	37	28	45.8	29.6	1.16	5	1
0	1	1	25	24	0	1	0	0	1	0	0	0	1	0	0	0	0	77.5272	2	6.48	3.24	2.71	0.35	5.23	154	0.448	85.7	343	226	11	0.25	17	298.3	5.15	83.5	108	56	50.5	34.4	0.96	5	1.018
1	1	0	28.7317	96	0	1	2	1	1	0	0	0	0	0	0	0	0	77.5245	16	10.09	5.8	3.14	0.88	6.05	187	0.581	96.1	322	153	14.3	0.218	16.8	456.1	3.74	79.5	26	25	48.9	27.6	1.03	6	1.012
0	1	1	28.3447	60	0	0	1	1	1	0	0	0	1	0	0	0	1	77.4292	2	7.29	3.5	3.05	0.59	4.85	155	0.472	97.3	329	91	13.1	0.119	16.7	655.9	3.98	86.2	39	25	46.8	28.7	0.9	5	1.018
0	1	1	22.0386	12	0	0	0	0	0	0	1	0	1	0	0	0	0	77.2683	17	13.97	9.59	3.23	0.9	4.91	153	0.469	95.5	325	114	14.4	0.164	16.8	470.6	3.16	57.4	20	24	43.5	38	0.91	6	1.018
0	1	1	22.8571	3	0	1	1	1	0	0	0	0	0	0	0	0	0	77.2439	9	6.88	3.19	2.92	0.36	4.69	144	0.432	92.3	333	235	10.7	0.252	16.4	656.6	3.33	86.5	18	22	48	34.4	0.79	5.5	1.012
0	1	1	23.3242	36	0	0	1	0	1	0	0	0	0	0	0	0	0	77.2338	12	6.91	4.47	1.89	0.38	4.38	128	0.408	93.2	313	80	16	0.128	16.9	425.1	5.74	50.9	54	19	46.3	32.2	0.75	5.5	1.017
0	1	1	25.9516	24	0	0	0	0	0	0	0	0	0	0	0	0	0	77.1774	14	4.42	2.94	1.14	0.25	4.75	152	0.446	93.9	340	119	11.8	0.141	16.9	512.1	6.03	74.4	40	30.3	47.9	27.3	0.97	6	1.022
1	1	1	29.4118	96	0	1	0	1	0	0	0	0	1	1	0	0	1	77.04	69	15.18	11.87	2.6	0.65	5.33	154	0.477	89.4	323	447	10.3	0.462	16.1	420	3.72	85	8	16	45.5	37.1	1.38	5.5	1.01
0	1	0	22.3435	96	1	1	2	0	0	0	0	0	0	0	0	0	1	76.8309	4	6.14	3.96	1.58	0.5	4.49	149	0.462	102.9	323	152	10.6	0.161	16.9	556.9	5.48	73.7	48	29	43.7	42	1.05	5	1.016
0	1	1	25.9516	1	0	1	2	0	1	0	0	0	0	0	0	0	0	76.654	6	8.07	4.38	2.71	0.53	5.58	172	0.528	94.7	325	290	10.9	0.315	16.5	400.1	3.71	78.9	33	24	43.8	31.2	1.1	7.5	1.012
0	1	0	24.0238	12	1	1	1	0	0	0	0	0	1	0	0	0	0	76.2659	12	8.23	4.78	2.67	0.54	5.16	160	0.476	92.2	336	110	11.1	0.234	16.7	391	5.47	71.9	47	30	46.5	31	1.2	6	1.014
0	1	1	28.4055	8	0	1	1	1	0	0	0	0	1	0	0	0	0	76.1629	23	8.61	3.83	3.98	0.6	6.45	163	0.515	79.7	316	237	12.1	0.286	16.4	528.1	4.65	76.1	14	24	39.7	36.2	1.53	5	1.002
0	1	0	32.7449	108	2	0	2	0	0	0	0	0	0	1	1	1	1	76.0396	69	6.11	4.33	1.19	0.49	4.58	130	0.415	90.7	312	299	9.1	0.272	16.1	366.1	3.35	90.9	41	26	46.5	30.2	0.86	7	1.007
0	1	1	24.8356	48	0	1	1	0	0	0	0	0	1	0	0	0	1	75.9248	2	10.53	7.35	2.56	0.45	5.06	162	0.466	92.1	347	245	10.2	0.249	16.8	287.1	4.11	79.8	22	45	43.4	33.7	0.89	6	1.003
0	1	1	27.5087	72	2	1	1	0	0	0	0	0	0	0	0	0	1	75.9017	52	7.82	4.2	2.93	0.37	4.91	146	0.455	92.7	321	247	11.3	0.278	16.4	395.2	3.04	71.6	28	27	44.4	39	0.92	5	1.021
0	1	1	25	240	1	1	2	0	1	0	0	0	1	1	0	0	0	75.8124	33	9.08	7.61	0.82	0.6	4.89	137	0.426	87.1	322	129	15.3	0.2	25.1	496.9	4.14	66.1	48	22	47.1	29.3	0.98	7.5	1.017
0	1	1	24.2215	12	0	1	1	0	0	0	0	0	0	0	0	0	1	75.7029	23	11.66	9.86	0.93	0.77	4.86	153	0.454	93.4	336	178	9.7	0.173	16.6	448.7	5.72	87.5	20	30	48.1	31.8	1.12	5	1.013
0	1	1	24.974	12	2	1	1	0	1	0	0	1	0	0	0	0	0	75.5457	19	10.49	6.58	2.66	0.87	5.41	172	0.511	94.5	337	214	11.9	0.26	17.4	314.9	5.73	59.7	41	45	44.3	30.7	0.98	6	1.017
1	1	0	27.5482	72	0	0	2	0	1	0	0	0	0	1	0	0	1	75.0829	17	10.81	8.45	1.74	0.5	4.66	143	0.438	94	326	179	11.9	0.214	16.9	380.7	7.14	73.8	12	20	43.8	33.3	1.34	5.5	1.015
0	1	1	28.0102	1	0	1	2	0	0	0	0	0	0	0	0	0	0	74.9321	33	9.3	6.76	1.78	0.74	4.73	138	0.421	89	310	310	9.4	0.29	16	461.5	4.51	88.4	44	36	53.8	29.6	1.41	7	1.014
0	1	0	28.5156	24	0	0	1	0	0	0	0	0	0	0	0	0	1	74.8235	22	9.59	6.68	2.33	0.44	4.82	161	0.465	96.5	346	151	14.1	0.231	16.9	591.8	4.33	76.5	95	45	48.5	30.6	1.22	5	1.015
0	1	1	23.3844	60	0	0	1	1	1	0	0	0	1	1	0	0	0	74.7952	68	9.85	6.71	2.11	0.88	5.8	129	0.428	73.8	303	127	12.8	0.162	15.8	559.3	4.38	74.7	15	15	53.7	22	1.01	6.5	1.013
0	1	1	21.9713	60	2	1	1	1	0	0	0	0	0	0	0	1	1	74.5412	2	16.56	13.21	2.3	0.8	5.76	158	0.501	87	314	129	14.1	0.182	16.2	515.6	3.14	85	54	42	47	32.3	1.05	7	1.017
0	1	1	29.3878	12	0	0	0	1	1	0	0	0	0	0	0	1	0	74.5115	56	9.2	6.46	1.89	0.71	4.06	123	0.388	95.4	318	178	14.4	0.256	16.5	619.7	6.85	114.1	105.9	75	52.3	31.5	0.75	7	1.009
0	1	1	25.3515	1	0	1	2	0	1	0	1	0	1	0	0	0	0	74.4716	29	8.61	5.05	2.65	0.58	4.98	153	0.467	93.8	328	162	12.7	0.206	17.5	385.2	3	67	7	13	46.3	29.5	1.05	5	1.016
0	1	1	33.8021	36	1	0	0	1	1	0	0	0	0	0	0	0	0	74.4537	6	10.24	5.72	3.59	0.58	4.98	150	0.457	91.9	328	259	10.2	0.263	16.6	457.4	4.72	102.7	86	34	42.4	24.7	1.2	6.5	1.007
0	1	1	26.1719	12	0	0	1	1	1	0	0	0	0	0	0	0	0	74.403	3	14.37	11.31	1.89	1.02	5.07	161	0.461	91	349	225	10.1	0.227	16.1	376.8	4.47	80.9	81	36	52.2	23.8	1.08	6	1.012
0	1	0	24.677	4	0	0	0	0	0	0	0	0	1	0	0	0	0	74.0749	29	7.75	5.71	1.46	0.42	3.82	111	0.35	91.5	317	222	10.5	0.232	16.4	591.2	4.51	69.4	51	31	46.2	33.2	1.12	5	1.008
1	1	0	29.3848	156	2	1	2	0	1	0	0	0	1	0	0	0	1	73.9925	16	6.25	4.08	1.52	0.33	4.49	129	0.393	87.6	328	157	14.5	0.228	16.8	554	4.31	95.4	85	49	48.9	28.8	1.18	5	1.009
1	1	0	22.7244	60	2	1	1	0	0	0	0	0	0	1	0	0	1	73.8374	85	9.28	7.83	1.32	0.12	5.43	155	0.471	86.7	329	336	10.1	0.34	11.3	652	4.93	67.4	16	19	43.6	43.4	0.97	6	1.018
1	1	0	23.3887	108	2	1	2	1	1	1	0	0	1	1	0	0	1	73.7729	10	10.57	6.66	3.17	0.6	5.64	163	0.511	90.6	319	301	11.3	0.34	16.5	627.9	4.67	73.1	28.9	19.3	51.2	27	0.67	6	1.029
0	1	1	25.4028	2	0	1	1	0	1	0	0	0	0	0	0	0	1	73.195	6	6.32	3.07	2.6	0.33	4.42	154	0.447	101.1	345	169	12.5	0.21	17.6	499.8	4	72.3	24	16	45.8	35.7	0.85	5	1.014
0	1	0	25.7117	60	1	1	1	0	1	1	0	0	1	1	0	0	1	73.0904	19	7.3	4.55	2.06	0.43	5.48	154	0.479	87.3	321	311	9.2	0.287	16	517.7	3.27	89.8	13	22	47.3	33.3	1.15	6	1.029
0	1	1	25.1429	48	0	0	1	1	1	0	0	0	0	0	0	0	0	72.9838	5	7.73	4.23	2.78	0.37	4.71	151	0.438	92.9	345	259	10.8	0.278	16.3	256	5.24	82.7	68	35	49.6	32.2	0.93	5.5	1.021
0	1	1	27.7778	108	1	0	1	0	1	0	0	0	0	0	0	0	0	72.8016	7	6.64	4.88	1.39	0.34	4.72	157	0.461	97.7	340	109	13.1	0.144	17	223.8	2.76	98.8	12	16	50.5	32.4	0.98	5.5	1.003
0	1	1	24.8163	84	0	1	2	0	1	1	0	0	0	0	0	0	0	72.6857	3	5.85	3.18	2.04	0.33	4.95	148	0.453	91.7	327	181	9.5	0.172	16	604.7	3.84	84	38	27	40.7	41.4	0.97	7	1.014
0	1	0	23.3067	26	0	1	1	0	0	0	0	0	1	1	0	1	0	72.5347	10	6.58	3.85	2.17	0.48	5.08	157	0.479	94.3	328	208	12.1	0.25	17.3	285.3	11.6	80.8	31	20	46.7	30.4	1.01	7	1.016
0	1	1	25.2595	1	0	0	1	0	1	0	0	0	0	0	0	1	0	72.4944	4	5.94	3.95	1.46	0.42	5.36	173	0.501	93.3	346	191	11	0.21	17	274.6	5.23	69.9	30.8	34.7	46.3	1.6	0.66	7	1.014
0	1	1	30.0568	12	0	0	2	0	1	0	0	0	0	0	0	0	0	72.255	34	7.25	4.41	2.08	0.61	4.33	132	0.394	90.8	336	331	9.6	0.319	16.3	442.2	3.17	70.6	16	23	43.2	30.7	1	5.5	1.018
0	1	1	25.9516	12	0	0	1	0	1	0	0	0	1	0	0	1	0	72.1928	22	7.07	4.44	1.76	0.73	5.69	174	0.542	92.1	332	149	15	0.223	17	723.7	4.11	74.7	28	24	54	25.4	0.87	5	1.025
0	0	1	31.25	1	0	0	0	0	0	0	0	0	0	0	0	0	0	72.0844	36	5.73	4.01	1.21	0.46	4.49	123	0.402	89.6	306	173	0.256	14.8	16.5	745.3	5.44	85.3	29	12	47.7	38.2	1.07	5.5	1.015
0	1	1	20.8611	1	0	0	0	0	0	0	0	0	0	0	0	0	0	72.0613	3	5.03	2.8	1.82	0.33	5.84	178	0.541	92.7	328	291	8.2	0.239	16	402.8	4.57	70.5	23	30	41	32.8	1.03	6	1.026
0	1	1	27.5482	24	2	1	1	1	1	0	0	0	0	0	0	0	0	72.0516	2	7.77	4.46	2.58	0.57	5.63	171	0.499	88.7	342	167	10.8	0.18	16.4	644.3	4.37	69.7	22	18	44	28.8	1.23	5.5	1.015
1	1	0	23.5294	2	0	0	1	0	1	0	0	0	0	0	0	0	0	72.0466	4	7.17	3.94	2.68	0.43	4.51	148	0.435	96.5	341	103	12.5	0.129	16.8	504.4	4.38	77.3	111.8	58	51.1	22.1	0.75	5	1.026
0	1	1	23.4375	24	0	0	2	0	0	0	0	0	1	0	0	1	1	72	45	10.91	9.45	0.96	0.37	4.23	130	0.397	93.8	328	187	12.9	0.24	16.6	462.2	4.47	69	33	28	47	29	1.05	6	1.021
0	1	1	30.7174	2	0	0	0	1	1	0	0	0	1	0	0	0	0	71.9392	25	12.71	9.54	2.02	1.01	4.92	146	0.441	89.7	332	366	11.1	0.406	16.7	593.7	2.39	71.1	20	21	43.8	39.1	0.81	5.5	1.012
1	1	0	24.3824	120	2	0	2	0	1	0	1	0	0	0	0	1	0	71.9122	10	7.27	4.05	2.68	0.43	5.59	171	0.517	92.4	330	201	10.2	0.206	16.2	674.5	6.74	82	27	29	42.2	36.6	0.98	6	1.016
1	1	0	25.7117	36	2	1	2	0	0	0	0	0	0	0	0	0	1	71.8149	15	8.07	4.17	3.32	0.37	5.07	161	0.477	94	338	304	11.2	0.341	16.8	605.6	5.73	77.8	46	25	41.4	34	1.4	6	1.008
0	1	0	26.6097	96	0	0	1	0	0	1	0	0	1	1	0	0	1	71.768	45	11.6	7.55	3.09	0.89	4.35	128	0.421	92.2	319	215	11.1	0.24	13.7	214.1	5.59	77.6	21	19	43.1	29.3	1.62	5.5	1.011
0	1	0	25.5937	12	0	1	2	1	0	0	0	0	0	0	0	0	0	71.7554	24	6.27	3.16	2.62	0.45	5.04	147	0.438	86.9	336	177	12.9	0.23	17.7	544.4	4.73	88.3	99	54	47.3	31.6	0.89	5	1.012
0	1	0	27.852	56	0	0	1	1	1	0	0	0	1	0	0	0	0	71.711	7	6.64	3.43	2.55	0.59	4.45	144	0.43	96.6	335	113	14.7	0.17	23.5	314	9.87	84.7	22	20	43.5	25.4	1.73	5	1.019
0	1	1	30.478	3	0	0	2	1	0	0	0	0	0	0	0	1	0	71.3846	18	6.39	4.14	1.57	0.47	7.28	152	0.488	67	311	108	11	0.258	16.5	292.9	5.92	70.2	25	19	48.3	25.7	0.76	6	1.01
0	1	1	22.46	60	0	1	2	0	1	0	0	0	0	0	0	0	0	71.2606	3	6.65	3.36	2.5	0.46	5.37	171	0.506	94.3	339	317	10.3	0.327	16.5	331.6	5.19	81.8	55.5	39.9	50.3	19.6	0.68	5.5	1.011
0	1	0	31.1419	12	0	1	1	0	1	0	0	0	0	0	0	0	0	71.1846	7	5.16	2.92	1.23	0.5	4.36	133	0.397	91.1	335	186	9	0.17	9.4	707.6	6.47	88.3	49	25	45.8	30.9	1.12	6	1.015
0	1	1	30.3233	12	0	1	0	0	0	0	0	0	0	0	0	0	1	71.1606	15	4.76	2.89	1.49	0.29	4.87	147	0.448	92	329	125	14	0.175	16.9	514.4	5.6	77.2	24	19	45	27.8	1.21	6.5	1.02
0	1	1	27.1314	120	1	0	1	1	1	0	0	0	0	1	1	0	1	71.084	7	6.96	4.15	2.4	0.35	4.94	146	0.446	90.3	328	231	10.9	0.253	16.5	485.2	4.62	78.6	50	25	46.7	37.4	1.1	5.5	1.016
0	1	1	20.9573	72	0	0	1	1	1	1	0	0	0	1	1	0	0	70.9901	22	5.76	3.51	1.55	0.53	4.97	147	0.438	88.1	336	215	11.3	0.24	13.4	527.1	3.12	77	21	22	51.7	32.5	0.99	5.5	1.004
0	1	1	24.2215	12	0	1	1	0	0	0	0	0	0	0	0	0	0	70.9036	10	6.58	3.85	2.17	0.48	5.08	157	0.479	94.3	328	208	12.1	0.25	17.3	694.3	3.22	63.7	39	24	53.1	30.6	1.3	6	1.014
0	1	1	26.5731	120	1	1	2	1	0	1	0	0	0	0	0	0	1	70.875	2	6.25	4.26	1.56	0.33	4.86	163	0.485	99.7	337	141	12.5	0.177	17.4	439.6	5.13	80	20	25	39.7	37.3	1.23	5.5	1.004
0	1	1	27.3437	60	2	1	1	0	1	0	0	0	0	1	0	0	0	70.85	15	5.56	3.45	1.59	0.27	5.17	161	0.474	91.7	340	232	10.2	0.24	11.6	669.3	8.17	103.3	24.1	34.1	44.3	34.2	1.11	6	1.029
0	1	0	25.0865	36	2	0	0	0	0	0	1	0	1	1	0	0	1	70.6494	10	6.09	2.49	3.14	0.36	4.25	137	0.409	96.4	336	226	13	0.294	16.6	607.2	4.02	69.3	60	35	49.7	34.2	0.76	6	1.021
0	1	0	24.1672	1	0	1	2	0	1	0	0	0	1	1	1	0	0	70.6415	25	6.43	3.89	1.79	0.58	5.37	177	0.531	99	333	143	13.3	0.191	16.5	578	4.78	84.8	16	33	43.1	37.1	1.24	5	1.021
0	1	0	29.8985	36	0	1	2	1	1	0	0	0	1	0	0	0	0	70.4514	24	6.76	5.23	0.9	0.46	5.02	142	0.428	85.2	333	136	10	0.136	16.6	194.7	5.21	107.4	51	29	50.4	32	1.11	5	1.023
0	1	0	27.1416	12	0	0	0	1	0	0	0	0	1	0	0	0	0	70.4071	24	6.97	4.79	1.55	0.55	4.92	153	0.464	94.2	330	193	9.9	0.19	16.7	358	6.84	67.8	19	21	46.6	32.5	1.13	5	1.013
0	1	1	25.3515	60	0	1	2	0	0	0	0	0	1	1	1	0	1	70.371	52	3.25	1.85	1.11	0.23	3.74	131	0.395	105.6	331	169	11.1	0.188	16.7	514	6.37	88.4	77	42	42	34.2	1.94	6.5	1.026
0	1	1	32.0069	48	2	1	1	0	0	0	0	0	0	0	0	0	1	70.2	6	13.9	11.54	1.67	0.68	5.19	161	0.471	90.7	341	190	11.1	0.211	16.1	711.2	3.96	76	59	36	48.3	41.7	0.94	6	1.016
0	1	1	28.6501	120	2	1	1	0	1	0	1	0	1	1	1	0	1	70.1078	2	4.96	2.59	1.97	0.3	5.1	165	0.467	91.6	354	115	13.5	0.155	17	622.7	5.16	76.1	249	26	50.8	28.4	0.78	5	1.014
0	1	1	21.7181	6	0	1	1	0	0	0	0	0	0	0	0	1	0	70.0741	13	7.07	4.15	2.32	0.43	5.6	163	0.506	90.4	321	241	10.4	0.252	16.6	618.7	5.74	90.1	37	35	45.9	34.6	0.74	6	1.014
0	1	1	29.0688	48	0	0	2	0	1	0	1	0	1	1	0	0	1	70.0138	53	6.12	4.4	1.09	0.45	3.88	112	0.349	89.9	321	305	9.6	0.29	9.9	539.2	4.74	72.5	17	19	44.7	27	0.87	5	1.009
0	1	0	22.3403	3	0	0	0	1	1	0	0	0	0	0	0	0	1	69.9519	2	5.35	3.35	1.47	0.33	4.73	139	0.418	88.3	332	160	8.4	0.134	16	434.6	4.41	91.4	35	27	48.1	31.5	1.05	6	1.009
0	1	1	28.4005	48	0	0	1	0	1	0	0	0	0	0	0	0	0	69.8847	5	6.27	4.14	1.84	0.2	5.74	126	0.395	68.8	319	199	9.3	0.185	15.4	546.8	3.75	90.2	42	30	47.6	31.2	0.92	6.5	1.018
0	1	1	21.883	60	0	0	2	0	1	0	0	0	1	1	0	0	0	69.7895	49	11.1	8.97	1.38	0.64	4.64	145	0.426	91.8	339	304	11.3	0.345	16.6	267.1	5.04	79.8	42	28	49.5	30.6	1.06	6	1.008
0	1	1	24.3025	36	0	0	2	0	1	0	0	0	1	0	0	0	0	69.7649	15	6.67	4.47	1.72	0.33	4.67	149	0.439	94	341	206	11.4	0.234	16.3	489.4	4.47	84.4	52	30	46.9	36.3	0.71	6	1.009
0	1	1	25.0593	12	0	1	0	0	0	0	0	0	1	0	0	1	1	69.7585	18	5.03	2.16	1.69	0.31	5.1	145	0.463	90.8	314	297	11.8	0.35	16.6	558.9	3.55	74.2	19	15	46.9	32.9	0.8	5.5	1.016
0	1	0	24.2215	72	0	0	1	1	0	0	0	0	1	0	0	1	1	69.7289	25	6.74	3.57	2.55	0.56	4.97	151	0.45	90.5	336	146	13.9	0.2	20	410	4.03	74.5	42	37	45.8	37.4	0.83	6	1.019
0	1	0	23.3844	12	0	1	2	0	0	0	0	0	0	0	0	0	0	69.6628	37	11.47	8.85	1.63	0.89	3.15	97	0.312	99	312	233	11	0.256	17	290.5	2.61	57.3	20	25	46.7	32.3	0.78	6	1.02
1	1	0	24.4646	240	0	0	1	0	0	0	0	0	0	1	0	1	0	69.5011	5	5.6	3.49	1.78	0.24	4.75	158	0.461	96.9	344	186	14.3	0.266	16.5	192.1	5.51	54.6	20.1	18.6	39.7	26.9	1.11	6	1.006
0	1	0	25.3906	36	2	0	1	1	1	0	0	0	1	0	0	0	0	69.4703	24	10.89	8.05	1.76	1.05	6.05	184	0.556	91.9	331	128	12.4	0.194	17.5	549.3	4.54	74	29	19	41.4	41.2	0.85	5.5	1.025
0	1	0	20.1956	36	0	0	1	1	0	0	0	0	0	1	1	0	0	69.3878	28	7.88	6.47	0.92	0.42	2.91	89	0.272	93.5	327	188	12.6	0.24	16.5	447.8	2.85	82	34	26	45.7	31.4	1.09	6.5	1.011
0	1	0	19.0311	36	0	0	0	0	0	0	0	0	0	0	0	0	0	69.3718	35	11.7	7.04	3.22	0.54	5.12	150	0.455	88.8	330	271	13.1	0.355	16.5	745.2	5.71	104.1	24	16	49.3	33.7	1.29	7	1.02
0	1	1	25.1429	24	0	1	2	0	1	0	0	1	0	0	0	0	0	69.3409	31	9.61	7.14	2.03	0.42	4.6	137	0.414	90.2	330	232	9.5	0.22	16.2	429	2.84	70.4	18	23	46.9	35.1	0.89	5	1.012
1	1	0	25.2595	96	1	1	2	1	1	0	0	0	1	0	0	0	1	69.2887	18	8.31	6.1	1.62	0.45	5.13	152	0.474	92.4	321	131	12.9	0.17	16.9	554.5	6.72	71.7	20	26	47.7	30	1.22	7	1.012
0	1	1	25.7117	12	0	1	1	0	0	0	0	0	0	0	0	0	1	69.0487	39	11.16	7.53	2.57	0.82	5.06	147	0.45	89	327	280	9.2	0.259	16.1	241.7	6.77	72.7	25	29	40.6	34.8	1.21	6	1.015
0	1	1	28.0102	12	0	1	2	0	1	0	0	0	0	1	0	0	0	69.0326	7	9.36	7.44	1.26	0.61	5.88	134	0.427	72.6	314	139	12.8	0.166	17	428.6	2.29	79.1	12	17	44.1	27.8	0.83	7	1.004
0	1	1	33.8021	72	2	0	0	0	1	0	0	0	1	0	0	0	1	68.8966	33	5.92	4.02	1.35	0.41	4.16	124	0.379	91.1	326	169	11.4	0.193	16.8	624.9	4.72	87	15.8	28	46.6	32.8	0.82	5.5	1.014
0	1	1	33.0579	24	0	0	0	0	0	0	0	0	1	1	1	0	1	68.8134	7	5.88	3.35	2.05	0.36	6.54	181	0.575	87.9	314	267	8.5	0.227	15.8	418	3.48	83.6	43	29	46.4	30.8	0.8	6	1.002
0	1	1	23.6735	96	1	1	0	1	1	1	0	0	0	1	1	1	0	68.799	27	7.6	3.89	3.21	0.42	4.74	146	0.429	90.4	341	252	11.4	0.286	16.8	402	4.55	83	71	36	49.5	32.8	0.91	5	1.016
0	1	1	28.075	24	0	0	1	1	1	0	0	0	1	0	0	0	0	68.7945	53	11.17	6.36	3.63	0.73	4.89	147	0.443	90.6	331	265	11.1	0.294	17	552.5	3.95	86.7	88	50	47.2	32.1	0.9	5.5	1.017
0	1	0	27.3437	36	0	1	1	0	0	0	0	0	0	0	0	0	0	68.7816	8	8.48	5.78	2.06	0.45	5.2	155	0.459	88.3	338	157	14.5	0.228	16.8	366.8	5.14	78.3	16	22	46.1	22	0.93	6.5	1.013
0	1	0	30.1194	1	0	1	1	1	0	0	0	0	1	0	0	0	0	68.7293	24	7.59	4.78	2.21	0.37	4.94	155	0.459	92.9	338	284	8.4	0.239	16	330.3	3.77	82	75	54	47.1	38.8	0.95	5	1.011
0	1	1	35.9184	24	0	0	1	1	0	0	1	0	1	0	0	0	0	68.7179	8	7.38	4.6	2.22	0.38	5.04	155	0.471	93.5	330	169	11.9	0.201	16.9	532.1	3.75	104.2	38	30	46.9	30.6	1.3	6	1.018
0	1	0	23.9512	3	0	1	1	0	1	0	0	0	0	1	1	0	0	68.7114	2	6.71	3.6	2.55	0.44	5.19	173	0.484	93.3	357	186	12	0.22	15.1	518.5	3.96	74	18	18	52	27	1.34	5.5	1.012
0	1	0	27.6817	36	0	1	0	0	0	0	0	0	0	0	0	0	1	68.4964	25	6.91	4.86	1.41	0.46	5.18	154	0.466	89.9	331	203	10.6	0.215	16.5	518.5	5.76	82.2	20	17	44	28.6	1.18	6	1.014
0	1	0	22.2291	2	0	0	1	1	1	0	0	0	0	0	0	0	0	68.4255	8	14.25	10.91	2.23	1.04	5.14	159	0.466	90.8	341	242	12.2	0.295	17.3	635	6.12	84.6	31	30	49.7	26.6	0.69	5	1.027
0	1	1	27.6817	24	0	0	1	1	1	0	0	0	0	0	0	0	0	68.3874	20	9.4	6.76	1.98	0.45	5.07	150	0.472	92.9	319	158	15.3	0.243	16.4	471.5	2.04	85.7	31	28	43	31.7	0.96	5.5	1.016
0	1	0	26.8274	120	2	0	0	1	1	0	0	0	0	1	0	0	1	68.3052	30	6.33	4.29	1.58	0.39	5.3	154	0.455	85.8	338	120	8.9	0.22	15.9	440.7	3.59	87.3	23	25	46.7	27.1	1.2	6	1.024
0	1	0	22.6757	12	0	0	1	1	1	0	0	0	1	0	0	0	0	68.2922	2	8.87	6.69	1.59	0.42	5.53	166	0.517	93.5	320	189	13.3	0.252	17.3	307.7	4.09	66.8	16	17	51.7	29	0.97	5	1.021
1	1	1	25.5593	24	0	0	2	0	0	1	1	0	0	1	0	1	0	68.2887	42	4.82	3.33	1.18	0.28	3.82	118	0.357	93.5	331	140	10.1	0.14	10.8	539.1	3.71	77.6	26	27	46.9	31	0.9	5	1.008
0	1	1	29.3724	180	0	1	0	0	1	0	1	0	0	0	0	0	0	68.284	13	9.11	6.33	1.65	0.75	5.75	178	0.496	86.3	359	267	11.2	0.3	13.6	593.3	3.74	83.8	63	28	50.2	25.8	1.02	5.5	1.021
0	1	1	25.5102	36	0	1	2	0	0	0	1	0	0	0	0	0	0	68.2532	25	6.5	4.12	1.89	0.39	4.64	144	0.454	97.9	318	111	17.1	0.189	16.2	495.9	4.73	93.2	38	26	46.1	32.1	0.92	5.5	1.004
0	1	1	27.1314	7	0	1	1	1	1	1	0	0	1	0	1	0	1	68.1429	2	8.78	4.36	3.58	0.44	4.98	148	0.462	92.7	9	321	209	10.7	0.223	264.4	7.94	95.2	30.1	28.2	50.1	34	1.07	6.5	1.005
0	1	1	23.6614	132	2	1	0	0	1	0	0	0	0	0	0	0	0	68.0367	21	6.73	3.99	1.62	0.43	6.91	193	0.587	84.9	329	132	9.9	0.131	15.9	485.3	4.05	76.3	32	24	44.6	32.2	1.08	5.5	1.009
0	1	0	22.8571	108	2	1	0	0	1	0	0	0	0	0	0	0	0	68.0343	21	10.17	7.32	2.23	0.57	5.1	153	0.464	91	330	225	10.6	0.238	16.6	246.6	5.61	95.5	16	17	38.8	28.5	1.47	6	1.005
0	1	1	28.982	12	0	0	0	1	0	0	0	0	0	0	0	0	0	67.5081	55	6.29	4.11	1.65	0.37	4.43	138	0.411	92.7	335	223	9.7	0.217	16.1	479.2	3.96	99.7	34	27	43.4	31.3	0.86	5	1.013
1	1	0	30.854	288	0	1	2	0	0	0	1	0	1	1	0	0	1	67.4152	55	9.86	7.97	0.99	0.66	4.67	143	0.444	95.1	322	250	11.2	0.28	12.7	221.9	6.44	89.2	21	21	37.6	27	1.36	5	1.009
0	1	1	26.8136	60	0	0	1	1	1	0	0	0	0	0	0	0	0	67.3675	2	6.79	3.94	2.2	0.46	5.48	156	0.472	86.1	331	211	13	0.274	16.7	517	5.25	78.8	27	23	50.3	24.5	1.14	5.5	1.022
0	1	0	26.1224	84	0	1	1	0	0	0	0	0	0	0	0	0	1	67.3342	2	10.98	8.52	1.55	0.66	5.22	159	0.477	91.4	333	146	11.7	0.27	15.2	563	6.42	78.7	37	26	47.4	25.7	0.87	6	1.01
0	1	0	24.3072	120	2	1	0	1	0	0	1	0	1	0	0	1	1	67.105	31	7.15	4.48	2.03	0.49	5.38	152	0.495	92	307	193	13.5	0.259	16.8	597.7	3.45	88.4	24	19	47.6	30.3	0.87	7	1.008
0	1	1	23.8751	36	0	0	1	0	1	0	0	0	0	0	0	0	0	67.08	5	10.97	7.32	2.81	0.53	5.12	155	0.459	89.6	339	381	9.9	0.379	16	565.1	4.9	84	18	18	42.2	31.3	0.85	5	1.016
0	1	1	31.5115	48	2	0	0	1	0	0	0	0	0	0	0	1	0	67.0769	2	7.05	3.98	2.6	0.25	4.8	149	0.476	99.2	312	166	13.4	0.222	17.2	548.8	4.18	105.3	18	23	44.6	36.4	1.23	6	1.013
0	1	1	28.7197	36	0	1	1	1	1	1	0	0	1	0	0	0	0	67.0248	39	7.37	3.93	2.68	0.54	6.04	160	0.499	82.6	321	278	9.5	0.26	11.3	688.7	4.31	76.7	107	44	47.1	30.2	0.93	6	1.01
0	1	0	25.3934	36	0	1	2	1	1	0	0	0	1	0	1	0	1	66.9885	7	9.04	6.03	2.52	0.44	4.66	136	0.437	93.8	311	162	11.3	0.18	13.4	331.7	4.44	68.1	8	17	48.8	27	1.06	6	1.011
0	1	1	19.487	64	0	0	0	0	0	0	0	0	1	0	0	1	0	66.9873	9	10.11	6.88	2.34	0.78	4.97	153	0.46	92.6	333	111	14.5	0.16	23.3	572.4	4	79	63	19	46.1	40	0.81	8	1.007
0	1	0	26.1719	84	0	1	2	0	1	0	0	0	0	0	0	0	1	66.7895	48	8.3	4.96	2.3	0.51	4.87	138	0.443	91	312	308	9.8	0.411	15.9	517.4	4.84	91.2	82	65	50.3	38.5	1.16	5	1.016
0	1	1	23.4375	72	0	1	2	0	0	0	0	0	1	0	0	0	0	66.6504	29	7.4	3.5	2.76	0.47	4.98	148	0.448	90	330	187	12.4	0.23	16.5	602.3	3.39	82.1	45	34	43.5	31.5	0.95	6.5	1.017
0	1	1	28.6501	12	0	1	1	1	1	1	0	0	1	0	1	0	0	66.6446	5	8	4.76	2.64	0.45	5.24	160	0.468	89.3	341	200	11	0.219	16.5	502.4	8.07	96.8	35	19	46.5	33.7	0.93	6	1.014
0	1	0	20.7612	60	1	1	0	0	1	0	0	0	0	1	1	0	0	66.5711	59	8.28	3.02	4.32	0.6	3.75	121	0.372	99.2	325	172	10.6	0.18	13.3	284.3	4.82	80.9	24	22	41.9	28.4	1.03	5	1.027
0	1	1	28.4055	36	2	0	1	1	0	0	1	0	0	0	0	0	1	66.5673	2	5.56	2.69	2.17	0.39	4.45	142	0.423	95	335	195	11.4	0.222	16.9	453.8	5.23	110	37	21	45.2	40.7	1.45	5	1.018
1	1	0	25.5036	84	0	1	2	1	0	0	0	0	1	0	1	0	1	66.4615	2	6.32	3.02	2.62	0.55	5.67	173	0.498	87.8	347	251	13	0.32	19	583.8	4.3	70.2	28	25	51.2	29.3	0.7	5	1.014
0	1	0	22.0386	112	0	0	0	1	1	0	0	0	0	0	0	0	0	66.3614	9	7.45	4.22	2.38	0.27	5.62	172	0.513	91.3	335	218	13.6	0.295	16.9	405.5	7.65	83	51	44	44.4	35	0.99	7.5	1.011
0	1	1	26.7299	36	1	1	1	1	1	0	0	0	0	0	0	0	0	66.2978	2	6.23	3.21	2.43	0.43	5.41	168	0.503	93	334	260	11.6	0.3	15.2	575.7	4.74	94.7	25	26	34.6	32.9	0.86	6	1.012
0	1	0	22.0932	12	0	1	1	0	0	0	1	1	1	0	0	0	0	66.2791	29	5.37	3.35	1.64	0.34	4.14	130	0.403	97.3	323	161	0.18	11.2	16.8	375.38	4.88	77.4	46	27	44.2	25.4	0.79	5.5	1.006
0	1	0	24.4898	24	0	0	1	1	1	0	0	0	0	0	1	1	0	66.2212	9	16.87	12.99	2.84	0.91	5.09	155	0.459	90.4	337	240	11	0.265	16.8	453.1	3.27	84.1	50	39	48.5	43.3	1.18	5	1.009
0	1	0	27.6817	12	0	1	1	1	1	0	0	0	0	0	0	0	0	66.0513	26	15.1	11.98	2.36	0.62	5.54	155	0.472	85.2	329	285	11.2	0.321	16.2	546.7	3.51	70.2	24	15	42.2	29.9	0.91	5	1.001
0	1	0	24.1517	168	0	1	1	0	1	0	0	0	1	1	0	0	1	66.0211	2	13.53	9.7	2.95	0.72	5.92	177	0.533	90.2	332	227	10.3	0.235	16.7	503.1	4.07	85.5	23	47	46.3	34.9	0.92	5.5	1.018
0	1	0	26.1224	60	0	1	1	0	1	0	0	0	0	0	0	0	0	65.9039	2	2.93	1.51	1.19	0.19	4.24	139	0.428	101	325	90	13.5	0.121	17	509.3	5.48	87.4	13	16	47	33.2	0.88	5.5	1.012
1	1	0	24.8163	96	2	1	2	0	0	0	0	0	1	0	0	1	1	65.8832	26	7.26	4.18	2.34	0.59	5.76	168	0.522	90.6	322	187	10.9	0.2	14.3	558.2	3.86	67.8	24	16	46	33.2	1	6	1.007
0	1	0	29.7609	48	2	0	2	1	1	0	1	0	1	1	0	0	0	65.8529	35	4.44	2.8	1.26	0.23	4.88	150	0.451	92.3	332	296	8.4	0.25	15.8	624.9	5.38	67.7	37	19	49.2	29.6	0.94	6	1.009
0	1	1	25.3906	96	0	0	2	0	1	0	0	0	1	0	0	0	1	65.7963	39	5.63	2.9	1.31	0.8	4.19	135	0.408	97.4	331	70	11.1	0.24	16.6	581.4	5.65	76.6	40	21	48.8	26.2	0.95	6.5	1.017
0	1	0	29.4023	1	0	1	2	0	0	0	0	0	0	0	0	0	0	65.7175	32	8.05	4.73	2.14	0.37	4.64	139	0.427	92.1	326	249	10.2	0.254	16.1	266.3	5.04	82.4	25	24	47.3	34.9	0.93	6	1.014
0	1	0	28.7347	60	0	1	1	0	0	0	1	0	1	1	0	0	1	65.664	5	9.11	6.23	2.12	0.64	4.92	152	0.448	91.2	339	145	10.6	0.153	16.3	634.9	4.73	75	19	21	47.2	31.3	0.87	6	1.017
1	1	0	28.4055	72	0	1	1	0	1	0	1	0	1	0	0	0	1	65.6598	10	6.75	4.92	1.33	0.42	4.88	158	0.469	96.1	337	108	14.7	0.158	17.1	571	5	82.9	50	31	46.2	23.4	1.1	6	1.012
0	1	1	24.6914	60	0	1	0	0	1	1	0	0	1	0	0	0	0	65.6129	44	12.24	8.39	3.23	0.58	5.53	156	0.495	89.5	314	209	11.9	0.249	16.8	521.8	4.97	93	83	59	44.8	37.2	1.02	5	1.016
1	1	1	22.7583	48	2	0	2	1	1	0	0	0	0	0	0	0	1	65.5814	2	7.87	3.74	2.8	0.29	5.22	163	0.468	89.6	349	249	10.4	0.258	16.3	421.7	3.35	77.4	20	29	40.4	31.9	1.25	5.5	1.017
0	1	1	27.0062	12	0	1	0	0	1	0	0	0	1	1	0	1	1	65.4915	10	5.3	2.78	1.57	0.76	4.82	163	0.495	102.7	329	58	11.9	0.21	16	342.6	4.07	70.8	21	21	46	33.4	0.78	6	1.013
0	1	1	25.8946	2	2	1	1	0	1	0	0	0	0	1	1	0	0	65.4207	2	9.35	6.98	1.59	0.64	5.32	111	0.352	66.3	315	112	11.5	0.129	15	304.9	5.08	87	16	20	42.4	29	1.33	6	1.01
0	1	1	25.7117	34	0	0	1	1	1	0	0	0	0	0	0	0	0	65.3333	9	5.89	3.83	1.67	0.33	4.28	134	0.407	95.1	328	166	12.3	0.204	16.6	589	3.74	91.8	16.2	22.6	50.2	32.1	0.97	6.5	1.007
0	1	1	19.1001	12	0	0	1	0	1	0	0	0	1	0	0	0	0	65.3319	88	9.79	7.19	1.7	0.78	4.48	126	0.399	89.2	315	180	12.3	0.222	17.1	730.4	4.86	93.4	71	38	50.4	36	1.13	5.5	1.018
0	1	0	27.4648	96	0	0	1	0	0	0	0	0	0	0	0	0	0	65.3069	2	8.61	5.31	2.36	0.56	5.09	157	0.471	92.4	333	166	14.4	0.239	16.5	548.4	5.46	90.9	21	15	47	25	1.29	5.5	1.022
0	1	0	28.3447	20	0	0	1	0	0	1	1	0	1	0	1	0	0	65.122	11	10.06	6.07	3.25	0.55	5.77	167	0.497	86.1	335	301	10.6	0.318	16.7	726.7	4.29	73.8	31	27	46.5	35.5	0.97	7	1.013
1	1	0	30.1896	132	2	1	2	1	1	0	0	0	0	0	0	0	0	65.0719	4	4.98	2.86	1.73	0.3	5.44	156	0.464	85.3	336	169	8.2	0.139	15.7	551.6	6.31	82.1	27	32	47.7	22.8	0.98	7	1.016
0	1	1	22.4913	96	2	1	1	0	1	0	1	0	0	0	0	0	0	65.0366	6	5.55	3.34	1.75	0.34	5.19	152	0.447	86	340	225	10.6	0.239	16.6	582.4	4.27	97.4	41	33	55.4	29.9	1.06	6	1.022
0	1	1	26.1738	6	0	1	1	1	0	0	0	0	0	1	0	0	0	64.971	5	6.73	3.43	2.7	0.39	6.08	181	0.545	89.6	332	251	9.7	0.244	16.3	434.3	3.54	75.8	30	33	46.7	31.4	0.88	5	1.017
0	1	1	27.7447	20	0	0	1	0	0	0	0	0	1	0	0	0	1	64.8473	2	7.94	5.51	1.92	0.42	4.71	142	0.422	89.6	336	200	12.2	0.243	17.2	438.9	5.68	91.4	50	45	48.6	34.5	1.11	5	1.014
1	1	0	24.8016	168	2	1	1	1	1	0	0	0	0	0	0	0	1	64.5626	5	8.26	5.48	2.19	0.45	5.35	160	0.487	91.1	329	353	10.2	0.61	16.3	582.6	4.29	91	50	29	45.2	34.2	0.97	5	1.004
1	1	0	29.4118	60	1	1	2	0	1	0	0	0	0	0	0	1	1	64.528	19	7.16	5.1	1.49	0.06	5.29	152	0.496	93.8	307	190	11.4	0.217	17	547	6	90	25	23	43.8	32.8	1.071	6	1.015
0	1	0	22.0386	2	0	1	1	0	0	0	0	0	0	0	0	0	0	64.4211	31	11.24	8.5	1.47	0.88	4	132	0.395	98.6	335	134	13.8	0.186	16.7	346.6	5.37	89.3	49	36	47.8	30.4	1.13	5	1.02
0	1	1	26.6728	144	2	1	2	0	1	0	0	0	1	1	1	1	0	64.3854	53	7.09	4.03	2	0.81	5	147	0.46	92	319	309	10.7	0.332	16.2	456	3.58	90.3	14	18	44.8	29.8	0.95	7	1.015
0	1	1	27.3356	5	0	1	1	0	0	1	0	0	0	0	1	0	0	64.3424	12	6.89	4.17	2.06	0.54	5.14	155	0.494	96	314	261	11.4	0.297	16.8	321.4	5.05	77.1	40	28	49.1	30.8	0.97	5	1.016
0	1	0	25.1607	48	0	0	1	0	1	0	1	0	1	1	1	0	0	64.327	29	7.71	5.29	2.07	0.33	5.11	136	0.428	83.7	319	357	9	0.327	16.1	410.4	5.89	68.5	211	69	44.2	33.8	0.9	6	1.024
1	1	1	25.3444	144	2	0	2	0	1	0	0	0	0	0	0	0	1	64.3073	2	5.01	3.46	1.24	0.17	5.18	160	0.495	95.6	323	188	10.5	0.197	17	614.5	5.12	83.3	24	18	43.7	31.8	1.13	6	1.008
0	1	0	32.6905	72	1	1	2	1	1	0	1	0	0	0	0	0	1	64.2695	7	8.56	6.34	1.72	0.42	3.35	118	0.362	108.1	326	116	14.2	0.16	22.7	446.4	3.16	95	24	41	49.3	21.6	1.05	7	1.017
0	1	1	26.8519	24	0	1	2	1	0	1	0	0	0	0	0	0	0	64.2421	38	7.1	4.41	1.97	0.29	4.32	129	0.408	94.4	317	154	13.9	0.214	16.3	417.7	3.29	81.3	12	21	43.9	34.7	1.01	6	1.022
0	1	1	21.9671	48	0	0	1	1	0	0	0	0	1	1	0	0	0	64.2327	61	10.96	8.37	1.8	0.7	4.99	155	0.455	91.2	341	178	14.5	0.26	22.2	634.6	5.38	82.5	57.7	26.3	52.2	28.5	0.67	6.5	1.013
1	1	0	17.9687	240	2	1	2	0	0	0	0	0	0	0	0	0	1	64.0527	16	9.9	7.1	1.83	0.61	4.99	139	0.425	85.2	327	175	9.6	0.168	16.4	508.3	3.18	60.7	48	47	46.4	37.3	0.85	5.5	1.011
1	1	0	19.1516	106	2	1	0	0	0	0	0	0	0	0	1	0	1	63.9467	4	10.54	7.5	1.95	0.89	5.01	160	0.469	93.5	341	266	8.7	0.23	15.9	437.8	3.69	81	63	31	43.6	37	0.94	6	1.029
0	1	0	21.2245	48	0	1	1	0	1	0	0	0	0	0	0	0	0	63.9403	16	5.31	3.66	1.35	0.19	4.66	144	0.433	92.9	332	174	12	0.21	16.8	499.2	4.18	80.4	20.5	17.9	42.1	27.7	0.8	6.5	1.024
0	1	0	21.4844	24	1	0	0	0	0	0	0	0	0	1	0	0	0	63.8441	20	7.16	5.26	1.38	0.33	4.79	156	0.465	97.1	336	168	12.3	0.207	16.3	344	3.28	82.1	41	31	51.6	30.7	0.81	6	1.01
1	1	0	24.4473	5	0	0	0	1	0	0	0	0	0	1	0	0	0	63.8347	11	5.96	4.65	0.88	0.36	4.18	136	0.396	94.3	345	77	14.3	0.11	22.4	588.6	4.92	81.3	28	29	51.9	32.3	0.94	5.5	1.017
0	1	1	35.756	6	1	1	1	1	0	0	0	0	1	1	0	0	0	63.8317	2	6.67	3.79	2.19	0.32	4.33	150	0.439	101.4	342	220	10.1	0.222	16.4	224.5	3.62	109.3	36	19	45	33.7	1.02	5.5	1.019
0	1	1	25.2493	12	1	0	2	0	0	1	0	0	0	0	0	0	0	63.8013	64	10.16	7.24	2.24	0.5	4.16	130	0.403	96.7	323	290	9.4	0.272	16.2	564.3	6.4	93	21	17	41.6	32.3	1.19	5.5	1.019
0	1	0	28.0102	156	2	1	1	0	1	1	0	0	1	0	0	0	1	63.7975	29	11.91	6.24	4.68	0.75	5.07	150	0.464	91.6	322	284	9.6	0.271	16.2	446.4	2.75	79	13	26	43	33.9	0.93	6	1.009
0	1	1	21.2953	48	0	1	1	1	0	0	0	0	0	0	0	0	0	63.7912	37	6.62	5.33	0.83	0.43	4.12	124	0.401	97.3	309	107	12.9	0.137	16.8	574.1	4.73	93.5	49	24	44.2	38.3	1.15	6	1.016
0	1	1	36.1395	12	0	1	2	1	1	0	0	0	0	0	0	1	0	63.6656	32	11.03	7.27	3.24	0.39	4.86	141	0.441	90.8	319	207	11.3	0.282	16.7	549.5	3.81	93.3	18.1	20.7	44.1	43.7	0.95	5.5	1.01
0	1	0	26.2346	36	0	1	2	0	0	0	0	0	0	0	0	0	0	63.6126	51	13.45	10.41	2.37	0.58	5.88	171	0.499	84.9	343	210	14.4	0.3	23.7	549.2	4.17	76.4	25	26	42.3	33.4	1.24	6	1.013
0	1	1	30.6689	1	0	0	0	0	0	0	0	0	0	0	0	0	0	63.4265	41	9.39	6.23	2.13	0.85	4.3	127	0.394	91.6	323	101	13.5	0.136	16.3	550.3	4.08	82.3	43	34	48.9	28.1	0.94	6	1.02
0	1	1	19.8177	12	0	1	1	0	0	0	1	0	1	0	0	0	0	63.324	31	7.7	6.36	0.99	0.27	4.17	138	0.445	106.6	311	111	14.8	0.164	16.7	920.6	3.43	76.1	14	12	42.3	37.7	1.14	7	1.018
0	1	1	26.0276	60	0	1	2	0	1	0	1	0	0	0	0	0	0	63.2077	2	5.32	2.55	2.19	0.27	5.63	172	0.517	91.9	333	151	12.1	0.183	16.4	616.8	4.34	72.8	177	82	55.4	29.9	0.83	6	1.027
0	1	1	25.6055	112	0	1	1	0	0	0	0	0	1	0	0	0	0	63.1939	13	5.13	3.16	1.65	0.22	5.15	160	0.475	92.4	336	266	9.7	0.258	16.2	694.8	3.78	91.9	69	44	51.9	36.3	0.92	5	1.015
0	1	0	27.5482	72	0	1	1	0	0	0	0	0	1	0	1	0	1	63.1939	13	7.34	4.65	2.13	0.37	5.32	165	0.508	95.4	325	304	9.9	0.3	16.4	263.2	7.01	55.7	29	55	45.4	31.8	0.87	6.5	1.017
1	1	0	20.202	108	0	0	0	0	0	0	1	0	0	0	0	0	1	63.1886	8	6.29	4.46	1.38	0.32	7.99	215	0.667	83.4	322	215	10.2	0.247	16.2	546.9	3.69	56.3	80	49	40.5	50.8	0.92	7	1.011
0	1	1	27.5482	36	2	1	2	0	1	0	1	0	1	1	0	0	1	63.1404	20	5.7	3.04	1.99	0.43	5.15	151	0.453	88	333	111	11.1	0.247	16.6	632.2	5.23	57.7	49	26	47.1	25.9	1.07	6.5	1.012
1	1	0	23.7812	168	0	1	2	0	1	0	0	0	0	0	0	0	1	63.0978	36	8.07	5.6	1.67	0.54	4.86	153	0.438	90.3	350	236	9.6	0.228	16.4	576.9	5.51	73.6	39	14	45.5	29.5	1.35	5.5	1.012
0	1	1	21.9723	36	1	1	1	1	0	0	0	0	0	0	0	0	0	62.9791	27	7.63	5.57	1.59	0.36	4.94	148	0.444	89.9	333	243	11.8	0.288	16.6	565.6	5.77	86.2	41	19	33.7	35	1.17	5.5	1.018
0	1	1	23.0112	60	0	1	1	0	1	0	0	0	0	0	1	0	1	62.945	11	5.99	4.08	1.44	0.35	4.75	146	0.447	94.2	327	229	8.7	0.2	16.3	681.3	4.84	91.6	32	25	45.5	38.2	0.92	7	1.017
0	1	1	26.1719	36	0	1	1	1	0	0	0	0	0	0	0	0	0	62.928	7	4.7	3.1	1.22	0.33	5.46	165	0.486	89	340	197	12.5	0.25	17.3	621	5.17	75	54	43	44.8	32.3	1.04	5	1.011
0	1	0	28.3447	60	0	0	1	0	1	0	0	0	1	0	1	0	0	62.9064	9	4.33	3.5	0.69	0.13	4.94	153	0.456	92.2	337	157	12.2	0.191	16.7	527.5	4.44	67.3	38	25	47.9	41.4	0.77	5.5	1.014
0	1	1	20.3223	36	0	1	1	0	0	0	0	0	0	0	1	1	1	62.8371	11	6.96	4.31	1.98	0.48	5.35	168	0.498	93.1	337	189	11.4	0.22	14.3	521.6	3.73	89.5	34	25	47	31.3	0.69	5.5	1.015
0	1	1	31.0204	36	0	1	0	0	1	0	0	0	1	1	0	0	0	62.7607	15	6.2	3.54	2.05	0.45	5.58	160	0.494	88.5	324	228	11.3	0.26	14.4	633.7	4.75	86.5	25	28	51.6	29.9	1.07	5	1.02
0	1	0	23.5294	48	0	1	1	1	1	0	1	0	0	1	0	0	0	62.7568	14	6.49	3.82	2.13	0.4	5.67	168	0.512	90.2	328	248	9.7	0.241	16	531.5	7.52	96.2	21	28	43.8	32.8	1.9	5	1.019
0	1	1	24.3824	1	0	1	2	0	1	1	0	0	0	1	0	0	0	62.7306	26	8.56	5.53	2.28	0.43	4.66	146	0.441	94.6	331	127	14.3	0.181	16.9	552.8	3.24	84.2	41	32	44.8	32.7	0.79	5.5	1.014
0	1	1	27.2817	24	1	1	1	0	1	0	1	0	1	0	0	0	0	62.7017	27	8.71	5.57	2.47	0.53	4.82	153	0.456	94.6	335	334	9.5	0.317	16.1	520.2	5.85	70	25	23	45.2	32.4	0.77	5.5	1.009
0	1	1	28.7317	60	0	1	2	1	0	0	0	0	0	0	0	0	1	62.5866	32	7.5	5.74	1.31	0.35	4.4	142	0.428	97.2	332	216	10.9	0.236	16.8	550.7	3.5	84.9	19	21	46	33.2	0.68	6	1.014
1	1	0	24.5065	36	0	1	1	0	1	0	0	0	1	0	0	1	1	62.4756	17	5.21	3.32	1.6	0.26	4.41	149	0.431	97.7	346	195	8.4	0.164	16.3	683.3	4.7	76.2	83	35	44	28.2	1.12	5	1.017
0	1	0	25.9516	14	0	0	1	0	0	0	0	0	0	0	0	0	0	62.4	10	5.2	2.44	2.4	0.3	4.31	145	0.428	99.3	340	247	16.1	0.215	8.7	443.9	4.6	84	56	34	43.7	39.2	1.4	6	1.01
0	1	0	26.2976	24	0	1	2	0	0	0	0	0	0	1	0	0	0	62.3824	54	8.84	5.4	2.87	0.49	4.87	124	0.404	82.8	307	368	8.9	0.326	15.9	497.3	2.98	81.6	50	28	42.9	36.6	1	6.5	1.013
1	1	1	27.5482	60	2	1	1	1	1	1	1	0	1	0	0	0	1	62.3404	2	9.13	6.62	2.07	0.4	5.54	165	0.487	88	339	195	12.9	0.253	17	458.3	2.3	80.5	22.7	20.3	46.9	42.4	0.72	5.5	1.016
0	1	1	26.6728	204	0	1	1	0	0	1	1	0	1	1	0	0	1	62.3276	10	5.66	3.29	1.93	0.27	4.7	147	0.437	93	336	287	9.5	0.27	10.5	472.9	3.68	86.2	17.2	26.9	45.6	30.8	0.76	6	1.011
1	1	1	27.6817	204	2	1	1	0	0	0	1	0	0	0	0	0	1	62.1176	2	4.49	2.53	1.31	0.34	5.11	160	0.469	91.8	341	153	10.3	0.16	10.9	569.3	5.36	76.5	27	22	45.1	32.4	0.99	5	1.008
0	1	1	24.8016	192	1	1	2	0	1	1	0	0	1	0	0	1	1	62.1146	40	10.11	7.7	1.51	0.79	4.17	130	0.38	91.1	342	203	14.3	0.29	20.3	751.1	5.41	92.5	68	38	44.9	39.5	1.04	6	1.027
0	1	1	23.8751	48	0	0	1	1	1	1	0	0	0	0	0	0	0	62.095	10	6.55	4.44	1.63	0.38	5.14	174	0.506	98.4	345	172	11.2	0.192	17.2	557.2	4.79	71.6	49.6	31.9	54.3	25.3	0.64	5.5	1.021
0	1	0	23.4568	12	0	0	2	1	1	0	0	0	1	0	0	0	0	62.0397	5	7.99	4.99	2.47	0.38	4.95	150	0.449	90.7	334	311	0.271	8.7	16	492.9	4.42	86.6	15	20	46.3	31.1	0.94	5.5	1.018
1	1	1	21.4844	72	1	1	0	0	0	0	0	0	1	1	1	0	1	62.0308	27	7.59	5.31	1.75	0.45	4.37	136	0.412	94.2	330	153	13.3	0.203	16.5	400.4	3.79	72.8	13	17	42	37	0.8	6	1.02
0	1	1	24.6097	7	1	0	0	0	0	1	1	0	0	1	0	0	1	61.994	19	13.17	10.57	1.74	0.77	5.8	168	0.509	87.8	331	189	12.4	0.234	16.5	442.6	4.55	66.2	41	28	43.7	33.5	0.88	5	1.022
0	1	1	27.6817	84	1	0	1	0	1	0	0	0	0	0	1	0	0	61.9236	5	13.23	7.49	3.86	1.14	5.6	168	0.484	86.4	347	323	9.6	0.31	15.9	661.3	3.32	81.1	117	64	45.8	35.1	0.96	5	1.011
0	1	1	32.2037	60	0	0	0	0	1	0	0	0	0	0	0	0	0	61.6192	14	6.19	4.17	1.55	0.32	4.86	139	0.417	85.8	334	132	13.8	0.183	16.8	328.9	5.75	91.9	39	32	45.2	31.6	0.91	5	1.025
0	1	1	30.1162	36	0	0	2	0	0	0	0	0	0	1	0	0	0	61.5367	45	9.06	6.17	2.01	0.63	4.52	145	0.441	97.6	329	143	14.9	0.21	24.7	476.6	3.89	69.5	51	36	46.3	36.2	0.79	6	10.13
0	1	1	19.3772	25	0	0	1	0	0	0	0	0	1	0	0	0	0	61.3201	12	8.55	4.34	3.29	0.47	5.54	165	0.485	87.5	340	225	12.4	0.28	15.8	484.4	9.05	80.9	13	11	46.3	36	1.05	6.5	1.016
0	1	0	25.9516	48	0	1	1	1	1	0	0	0	1	0	0	0	0	61.2425	11	10.77	8.2	1.61	0.77	5.01	159	0.48	95.8	332	262	0.284	10.8	16.4	484.6	5.87	76.3	46	32	46.7	29.2	0.9	5.5	1.014
0	1	1	28.634	60	0	0	2	1	0	0	0	0	0	0	0	0	0	61.2	18	7.77	4.67	2.43	0.5	4.95	156	0.455	91.9	315	343	10.5	0.32	12.8	445	4.9	84	60	30	38	45.2	0.83	6	1.012
0	1	1	27.8547	24	0	0	1	1	0	1	0	0	0	0	0	0	0	61.1756	22	12.48	7.68	3.59	0.69	4.68	152	0.439	93.9	346	237	9.8	0.232	16.5	506.7	4.61	73.7	106	76	53.4	35.1	1.31	5.5	1.011
0	1	1	20.4152	240	2	1	1	0	1	0	0	0	0	0	0	0	1	61.1494	13	3.34	1.75	1.39	0.17	4.74	148	0.457	96.4	324	138	13.2	0.183	16.9	661.5	4.4	78.3	70	42	49.1	40	0.97	7	1.005
0	1	0	21.7181	8	0	0	0	0	1	0	0	0	0	0	0	0	0	60.9632	2	5.44	2.96	2.13	0.22	4.73	149	0.448	94.8	331	287	9.6	0.275	16.4	560.5	3.85	76	19	22	47.5	40.7	1.15	6	1.022
0	1	0	28.6851	48	0	0	0	0	1	0	0	0	0	1	0	0	0	60.8727	26	6.59	4.03	1.83	0.51	4.89	156	0.45	92	347	246	10.6	0.26	13.1	563.2	8.38	77	23	17	40.8	32.6	1.4	5	1.02
0	1	0	28.3203	60	2	1	1	1	1	0	0	0	0	0	0	0	0	60.7278	15	6.42	4.22	1.5	0.39	3.77	122	0.375	99.6	326	101	13.3	0.134	17.2	718.7	4.15	70.9	69	56	52.8	37	0.85	5.5	1.013
0	1	1	27.6817	72	0	0	0	0	0	0	1	0	1	0	0	0	0	60.6939	13	5.38	3.84	1.25	0.19	4.53	138	0.426	93.9	325	164	10.6	0.174	16.7	662	4.44	101	72	38	48.5	29.4	1.06	6	1.018
1	1	0	23.5078	48	0	0	0	1	0	0	0	0	0	0	0	0	1	60.5597	27	5.56	3.13	1.85	0.47	5.72	180	0.544	95.1	331	286	9.5	0.27	11.4	497.9	3.8	75.9	54	29	43.7	32.3	0.79	5.5	1.015
0	1	0	29.3848	240	0	1	1	1	1	1	1	0	1	0	0	0	0	60.4243	63	14.06	9.99	3.27	0.59	5.36	156	0.501	93.5	312	204	12.3	0.252	16.9	227.2	3.33	72.4	28	25	46.3	35.4	0.8	8	1.015
0	1	1	24.2424	300	0	0	1	0	1	0	0	0	0	0	0	0	0	60.1548	54	3.14	1.67	1.04	0.29	4.41	129	0.422	95.6	307	233	10.7	0.221	16.3	424.7	5.5	62	30.5	6.4	51.6	28.9	0.32	6	1.012
1	1	0	24.2215	72	2	1	1	1	1	0	0	0	0	1	0	0	1	60.0463	37	4.72	3.71	0.85	0.14	4.22	133	0.399	94.5	333	192	13.3	0.254	16.3	617.5	3.67	77.7	19	21	51.4	40.5	1.23	6.5	1.02
0	1	1	20.0474	24	2	0	1	1	0	0	0	0	0	0	0	0	1	60.0349	4	4.5	3.28	0.66	0.36	4.59	138	0.444	96.7	311	134	16.5	0.283	11.9	607	4.48	89.3	86.9	52.2	48.8	31.4	0.77	5.5	1.033
1	1	0	21.5139	516	2	1	2	1	1	0	0	0	0	1	0	0	1	60.0151	18	13.38	12.26	0.68	0.42	4.08	103	0.352	86.2	292	280	8.8	0.247	15.3	310	6.05	63.5	38	27	45.1	29.6	1.33	5	1.015
1	1	0	26.6211	12	0	0	2	1	0	0	0	0	0	1	1	0	1	60	22	7.01	4.46	1.92	0.36	5.37	152	0.471	87.8	323	239	10.8	0.259	16.7	787.7	3.34	108	57	46	52.4	36.8	1	6.5	1.004
0	1	1	21.2585	48	0	0	1	0	1	1	1	0	0	1	0	1	0	59.9775	6	4.93	3.25	1.38	0.23	4.88	149	0.456	93.3	327	143	12.7	0.181	16.9	383.9	7.78	106.6	26	22	43.6	33.6	1.05	6	1.007
0	1	1	24.6755	36	0	1	1	0	1	0	0	0	0	0	0	0	0	59.8072	14	6.1	3.35	2.29	0.36	4.66	142	0.432	92.6	329	140	13.4	0.188	17	405.8	5.9	80.9	61	37	43.2	31.2	0.95	5.5	1.011
0	1	1	23.3067	120	0	0	1	0	0	0	1	0	1	0	0	0	1	59.8028	3	5.9	3.03	2.44	0.33	4.68	140	0.418	89.3	335	137	15.4	0.21	16.6	533.3	5.14	79.1	37	21	51.9	36.3	1.14	5.5	1.017
0	1	1	22.4103	24	0	1	1	0	1	0	0	0	0	0	0	0	0	59.743	38	5.66	3.07	1.97	0.46	5.06	165	0.476	94.1	347	168	13.1	0.22	19.2	649.2	6.75	88.7	51	39	44.2	39.3	1.04	6	1.004
1	1	0	22.0386	120	0	1	0	1	1	0	0	0	0	0	0	0	1	59.7287	36	9.35	7.14	1.44	0.7	5.11	156	0.47	92	331	248	8.6	0.214	16.2	450	9.5	92	39	24	35	29.8	1.89	5.5	1.012
1	1	0	25.3515	192	1	0	0	1	1	0	0	0	0	1	0	0	1	59.6597	2	6.3	4.32	1.69	0.25	6.12	202	0.637	104	317	118	12	0.142	17.1	633	2.97	81.1	76.5	37.1	50.6	30.8	0.65	5.5	1.017
0	1	0	26.1224	36	0	0	2	1	1	0	0	0	0	1	0	0	0	59.6089	13	5.8	3.42	1.82	0.39	5.15	173	0.505	98.1	342	232	11.3	0.261	16.9	537	3.42	85.3	18	18	45.8	42.2	1.02	5.5	1.006
0	1	1	28.7197	60	0	0	1	0	0	0	0	0	0	0	0	0	0	59.5369	8	5.91	3.83	1.57	0.41	4.82	157	157	97.5	334	163	10.3	0.168	17	694	4.76	90.7	51.2	42	49.4	33.3	0.78	5	1.013
0	1	1	18.937	12	0	1	1	0	1	0	1	0	0	1	0	0	0	59.5076	22	8.64	4.67	3.12	0.36	5.18	167	0.481	92.9	348	271	10.4	0.281	16.4	490.9	3.75	85.3	40	32	41.9	39.7	1.12	5.5	1.015
0	1	0	25.9516	84	0	1	2	0	1	0	0	0	1	0	0	0	0	59.4489	21	8.36	4.44	3.12	0.69	4.71	165	0.469	99.6	352	209	10.9	0.23	12.8	505.6	3.05	81	34	28	46.5	27.9	0.87	5.5	1.023
0	1	0	23.4509	84	1	1	1	0	0	0	0	0	1	0	1	0	0	59.4261	7	7.43	3.31	2.83	0.62	4.9	156	0.469	95.7	333	232	11.7	0.27	15	373.7	4.86	82.8	23	21	46.7	32	0.95	6	1.003
0	1	1	26.7755	24	1	0	2	0	0	0	0	0	0	0	0	0	0	59.3826	30	10.81	8.36	1.84	0.52	4.92	151	0.458	93	330	276	11.8	0.326	16.3	338.7	2.96	82.6	18	18	50.3	33	0.89	5.5	1.021
0	1	1	21.9713	36	0	1	1	0	1	1	0	0	1	0	0	1	1	59.3147	17	8.56	5.51	2.39	0.34	5.02	147	0.454	90.4	324	203	12.6	0.256	16.7	635.9	4.25	82.3	119	63	47.3	36.1	0.96	5	1.029
1	1	0	19.0311	96	1	1	2	0	0	0	0	0	0	0	1	0	1	59.273	6	9.03	6.35	2.27	0.27	5.61	167	0.51	90.9	328	199	12.3	0.246	17.1	563.5	4.73	82.2	47	25	48.8	31	1	7	1.009
0	1	1	28.7347	96	1	0	1	0	1	0	0	0	0	0	0	1	1	59.2313	24	5.89	4.45	1.11	0.18	4.61	137	0.421	91.4	326	262	10.2	0.268	16.1	584.9	3.9	84.3	118	31	44.8	43.1	1.13	5.5	1.027
1	1	0	23.3844	192	2	1	1	0	1	1	0	0	0	1	0	1	1	59.1974	15	6.16	3.96	1.7	0.37	5.08	154	0.482	94.9	319	226	10.1	0.229	16.7	596.5	3.12	61.3	22	25	37.3	32	1.34	5.5	1.019
1	1	0	20.1769	84	0	0	1	0	0	0	0	0	0	0	0	0	0	59.1933	25	6.42	3.98	1.75	0.37	4.64	157	0.459	98.8	341	247	8.5	0.21	15.9	537.3	6.38	83.6	20	25	42.6	33.2	1.43	5.5	1.007
0	1	0	26.1224	12	1	0	1	1	0	0	0	0	0	1	0	0	0	59.1158	6	7.42	5.6	1.32	0.4	4.35	136	0.409	94	332	105	13.2	0.138	16.9	363.5	5.65	85.5	90	45	41.6	31.5	0.98	5.5	1.024
0	1	1	23.5294	24	0	1	1	0	1	0	0	0	0	1	1	0	1	58.886	29	9.95	7.6	1.25	0.72	5.24	158	0.467	89.1	338	240	11.9	0.29	15.4	241.1	10.48	87.9	123	89	41.4	34.6	1.31	6	1.014
0	1	1	23.3067	72	0	0	0	1	0	0	0	0	1	0	0	0	0	58.8686	27	8.11	5.96	1.55	0.48	5.29	178	0.543	102.6	328	174	11.2	0.19	14.3	484.6	6.06	84	46.6	37.2	48.1	27.1	0.56	6	1.015
0	1	1	27.6817	24	0	1	1	0	1	0	0	0	1	0	0	0	0	58.8194	2	8.89	6.04	2.31	0.44	5.26	153	0.456	86.7	336	153	15.7	0.24	16.3	551.4	5.05	80.3	54.3	37.1	51.9	27.3	0.74	5.5	1.008
0	1	0	29.903	36	2	1	1	0	1	0	1	1	0	0	0	0	1	58.7681	2	4.86	2.79	1.7	0.26	5.41	167	0.493	91.2	338	183	11.3	0.207	16.6	191.8	3.31	78.9	25	22	48	30.3	1.95	5.5	1.01
1	1	0	22.0386	72	1	1	1	1	1	0	0	0	0	0	0	0	1	58.7616	14	11.52	8.74	1.26	0.85	5.04	151	0.464	92.1	325	230	11.7	0.27	15.2	691.7	7.96	84.3	16	20	42.1	46	1.03	5	1.007
0	1	1	22.4913	72	1	1	1	1	0	0	0	0	0	0	0	0	0	58.7001	15	8.91	5.7	2.29	0.7	5.33	165	0.514	96.6	321	334	10.4	0.348	16.2	526.7	7.89	87.7	31	24	50.9	38.8	1.15	6	1.037
0	1	1	21.2585	24	0	1	1	1	0	0	0	0	0	1	0	0	1	58.6519	70	9.67	7.42	1.63	0.53	4.75	142	0.425	89.4	335	190	13.1	0.249	16.8	501	5.29	79.4	17	20	42.5	33.3	1.04	7	1.003
0	1	1	27.3356	84	0	0	1	1	1	0	0	0	0	0	0	0	1	58.4946	5	7.98	5.28	2.04	0.6	4.92	151	0.463	94.1	327	224	11.5	0.257	16.8	477.9	4.05	83.7	100	54	45.6	27.2	0.94	5	1.013
0	1	1	29.3878	36	0	1	1	1	1	0	0	0	1	1	0	0	0	58.4772	3	6.22	3.96	1.65	0.38	5.05	159	0.487	96.4	326	169	11.9	0.202	16.7	561.9	4.5	98.5	66	33	53.3	33.9	1.27	5.5	1.02
0	1	1	23.1834	48	2	1	2	0	1	0	0	0	0	0	0	0	1	58.3276	63	6.88	4.66	1.65	0.39	4.52	140	0.416	92.1	335	395	7.4	0.293	15.3	474.2	6.82	95	26	28	45.4	34.2	1.12	5.5	1.007
0	1	1	25.7959	48	0	0	1	0	1	1	0	0	1	0	0	0	0	58.0966	3	5.84	3.35	1.8	0.58	4.95	151	0.446	90.1	339	204	9.2	0.189	16.3	519.5	3.84	87	26	21	43.7	29.7	0.87	5	1.013
0	1	1	27.2173	72	1	0	2	1	0	0	0	0	0	0	0	0	1	58.0456	20	7.17	4.36	1.96	0.66	5.28	161	0.477	90.3	338	290	9.9	0.288	16.4	487.2	3.7	92.1	27	40	36	35.1	1.62	6	1.013
0	1	0	25.3906	120	0	1	1	0	1	0	1	0	0	0	0	0	1	58.0364	7	6.52	4.13	1.67	0.34	5.34	163	0.498	93.1	327	188	14.1	0.266	16.5	235.1	5.6	82.5	40	34	48.7	31.1	0.98	6.5	1.007
0	1	0	23.4568	48	0	1	2	0	1	0	0	0	1	0	0	0	0	57.9628	20	8.41	6.12	1.81	0.45	5.49	174	0.508	92.5	342	312	7.9	0.246	15.7	626.9	4.37	91.3	40	33	39.6	42.5	1.06	7.5	1.022
0	1	1	22.6474	1	0	1	1	1	1	0	0	0	0	0	0	0	0	57.9401	8	4.6	2.61	1.65	0.23	4.36	143	0.421	96.6	340	150	10.9	0.164	16.9	761.3	6.17	106.9	15.1	19.4	44.6	30.9	1.18	6	1.005
0	1	0	23.4375	24	0	1	2	0	0	0	0	0	0	0	1	0	0	57.8867	3	10.69	8.9	1.33	0.41	5.19	152	0.463	89.2	327	242	10.6	0.258	16.6	278.6	6.64	90.4	29	20	46.5	30.6	1.12	6	1.009
0	1	1	27.6817	6	0	1	0	0	0	0	0	0	1	0	0	0	0	57.8215	8	8.23	5.2	2.27	0.36	5.08	160	0.489	96.4	327	243	10.8	0.261	16.9	405.5	4.4	78	31	25	50.9	29.2	0.86	5.5	1.017
1	1	0	27.3356	12	1	0	2	0	0	1	1	1	0	0	0	0	1	57.8	25	6.59	3.47	2.24	0.6	4.86	145	0.449	92.3	322	206	13.1	0.271	16.8	552	4.09	72	15	26	43.4	37.9	1.16	6	1.017
0	1	1	25.3906	60	0	0	1	0	0	0	1	0	0	1	0	0	0	57.7835	7	6.23	3.6	1.93	0.41	5.09	149	0.457	89.8	326	226	8.8	0.198	16	597	3.43	82.4	25	25	47	34.3	1.1	5.5	1.022
1	1	0	21.4844	12	2	1	2	0	1	0	0	0	0	1	0	1	0	57.7699	20	7.64	3.73	3	0.34	4.8	145	0.458	95.4	317	234	9.2	0.215	16.3	832.3	8.68	101.7	34	47	48.2	25.3	1.71	6.5	1.017
0	1	1	24.8016	144	0	0	1	0	0	0	0	0	1	0	1	1	1	57.7611	10	14.3	10.64	2.36	1.19	5.35	160	0.504	94.1	318	320	11	0.353	16.2	136.4	5.5	76	36	24	38.9	28.2	1.15	7	1.011
0	1	1	27.0416	48	0	1	1	0	0	1	0	0	0	0	0	0	0	57.6	59	5.67	3.01	2.06	0.4	4.23	140	0.409	96.5	344	154	10.5	0.162	16.8	356.7	3.78	81	48	27	54.1	25.6	0.97	5.5	1.021
0	1	0	24.9135	4	0	1	1	1	1	1	0	0	0	0	0	1	1	57.6	8	8.16	4.56	3.01	0.34	5.29	172	0.507	95.8	339	202	11.7	0.21	16.8	630.9	2.68	92	51	43	42.8	35.7	1	5.5	1.016
0	1	1	26.4236	2	0	1	1	1	0	0	0	0	1	0	1	0	0	57.5909	6	4.95	2.81	1.84	0.21	5.33	168	0.496	93.2	338	152	12.5	0.191	16.8	204	2.95	79.4	43	20	42	31.5	0.93	6	1.011
0	1	1	35.1393	36	0	1	1	0	1	0	0	0	0	0	0	1	1	57.5839	5	5.77	3.33	2.02	0.28	4.5	145	0.422	93.6	344	151	11.1	0.168	16.6	322.7	2.77	89.4	27	19	46.4	39.1	1.03	7.5	1.01
0	1	1	26.2596	312	0	0	1	0	1	0	1	0	0	1	0	0	0	57.4648	31	9.57	5.1	3.58	0.67	5.01	159	0.447	89.2	356	243	12.1	0.29	16.4	587.3	4.44	85.2	16	13	44.6	28.1	1.34	5	1.016
0	1	0	33.7925	120	0	1	1	1	1	0	0	0	1	0	0	0	1	57.3126	17	7.21	3.33	3.43	0.28	4.94	149	0.453	91.7	211	211	14.1	0.297	16.8	358.1	5.3	102.7	23	33	40.1	33.5	1.92	7.5	1.012
1	1	0	21.2585	240	0	1	2	0	1	0	0	0	1	0	1	1	1	57.2229	4	9.09	5.64	2.38	0.97	4.48	147	0.445	99.3	330	168	10.7	0.18	11.8	354.5	5.27	82.1	19	28	43.6	35.7	1.18	5.5	1.012
1	1	1	30.8248	180	1	0	0	0	1	1	0	0	1	0	0	0	1	57.2085	55	9.2	4.71	4	0.35	6.14	133	0.42	68.3	316	369	9.7	0.357	16	581	7.84	89.2	33	26	41.2	29.5	1.38	6.5	1.012
0	1	1	25.7117	24	0	1	1	0	1	1	1	0	0	0	0	1	0	57.1609	9	8.69	5.92	2	0.44	4.52	148	0.499	99.2	330	261	10.3	0.268	16.6	480.6	4.01	74.6	64	49	45.1	30.2	1.03	6	1.008
0	1	0	29.6665	48	0	0	1	1	1	0	0	0	1	1	0	1	1	56.9407	9	6.88	3.63	2.64	0.39	5.91	162	0.52	87.9	312	278	11.1	0.309	16.2	438.5	5.34	96.1	11	17	43	35.6	0.81	5.5	1.014
0	1	1	29.3848	36	0	0	0	0	0	0	1	0	1	1	0	0	0	56.8976	9	5.38	2.87	2.11	0.29	5.07	155	0.478	94.3	324	136	13.3	0.181	16.9	341.5	4.45	102.5	33	19	48.2	30.3	1.34	6	1.017
1	1	1	25.6612	48	2	1	1	0	1	0	0	0	0	0	0	1	1	56.8756	2	3.89	2.26	1.41	0.19	4.79	154	0.451	94.2	341	181	11.8	0.213	17.2	526	5.11	81.5	12	14	44.5	38.5	1.21	5.5	1.01
0	1	1	25.5102	108	2	0	0	1	1	0	0	0	1	0	0	0	0	56.7562	3	4.04	2.14	1.26	0.54	4.86	149	0.438	90	341	249	8.3	0.205	15.7	583.6	3.31	78.5	16	23	45	34.1	1.21	5.5	1.015
0	1	1	25.7117	108	0	0	1	0	0	0	0	0	0	1	1	0	1	56.7521	2	3.9	2.33	1.3	0.21	4.56	146	0.449	98.4	325	161	11.7	0.188	16.9	173.4	4.77	96.8	35	25	45.1	34.3	0.9	6	1.011
0	1	0	22.0386	6	0	0	0	1	1	0	0	0	1	0	0	0	0	56.671	2	4.86	3.18	1.09	0.46	4.52	143	0.421	93.2	340	136	11.1	0.151	16.8	505.3	4.26	93	35	30	50.5	31.3	1.17	5.5	1.018
0	1	1	31.1419	6	0	0	0	1	0	0	0	0	1	0	0	1	0	56.5918	4	11.56	7.52	3.12	0.63	5.05	154	0.477	94.4	323	220	13.4	0.295	16.9	657.5	3.28	75.7	39	25	52.3	20.5	1.09	5	1.027
1	1	0	27.7551	192	0	1	1	0	0	1	0	0	0	0	1	0	0	56.5882	7.06	4.27	2.19	0.48	5.2	164	0.489	93.9	335	289	10.1	0.292	16.1	16.2	355.7	4.62	79.7	9	17	28.6	33.8	1.74	5.5	1.013
0	1	0	25.3086	36	0	1	1	0	0	0	0	0	1	0	0	0	0	56.5714	10	9.94	6.35	2.7	0.66	6.17	175	0.543	88	322	203	11.1	0.24	16.4	648.6	5.84	98	284	192	43.5	36.7	1.34	7	1018
1	1	1	31.5115	96	0	0	1	0	1	0	0	1	1	0	0	0	0	56.5285	12	6.7	4.11	2.04	0.38	5.53	161	0.487	88.1	330	220	11.8	0.261	17	511.4	5.32	76.6	22	30	46.1	36	0.81	7	1.01
0	1	1	22.6562	1	0	1	2	1	1	0	0	0	0	0	0	0	0	56.4835	3	7.38	4.32	2.6	0.41	5.24	147	0.446	85.3	330	190	11.9	0.226	16.7	337.1	5.74	94.8	28	31	45.3	31.3	1	7	1.01
0	1	1	26.3465	156	0	0	0	0	0	1	1	0	0	0	0	0	0	56.4737	10	7.24	4.27	2.23	0.43	5.35	165	0.483	90.3	342	377	10.6	0.401	16.3	497.7	3.26	68.4	53	32	52.3	27.9	1	5	1.012
0	1	1	28.0102	72	2	0	0	1	1	0	1	0	0	1	0	0	1	56.4723	21	10.41	6.78	2.81	0.71	4.6	148	0.452	98.3	327	213	11.3	0.24	16.5	449	4.17	83	34	29	46	29.7	0.86	5.5	1.013
0	1	0	23.3887	36	1	1	2	0	1	0	0	0	1	0	0	0	0	56.472	29	9.07	6.35	1.6	0.85	4.76	146	0.454	95.4	322	126	13.4	0.17	19	381.7	4.74	81.7	20.2	25.7	45.1	37.3	0.95	5.5	1.021
0	1	0	20.0617	34	0	0	2	0	0	0	0	0	0	0	0	0	0	56.4287	12	11.11	7.75	2.74	0.52	5.06	156	0.457	90.4	342	179	14.6	0.261	16.5	559.9	3.33	83.6	8	25	42.5	32.8	1.7	5.5	1.023
0	1	0	27.3437	240	1	1	2	0	1	1	0	1	0	0	0	0	1	56.4091	4	5.08	2.83	1.92	0.23	5.27	162	0.496	94.1	326	228	9.2	0.21	16.1	328.6	8.89	91.9	39	54	46.7	37.1	1.04	5	1.012
0	1	0	24.4898	36	2	0	1	1	1	0	0	0	0	0	0	0	1	56.3082	28	7.72	4.82	2.08	0.5	4.36	134	0.427	97.9	314	250	13.9	0.35	20.1	601.3	3.97	75.8	40	25	44.6	31.9	0.83	6	1.017
0	1	1	25.7117	120	0	0	1	1	1	0	0	0	0	0	0	0	1	56.2748	2	6.98	3.51	2.82	0.43	4.83	154	0.453	93.8	340	211	10	0.21	16.2	546.4	3.18	81.5	25	23	47.7	31.1	0.93	6	1.027
0	1	1	27.9155	4	0	0	1	0	1	0	0	0	1	1	0	0	0	56.2714	29	7.24	4.5	2.28	0.31	6.41	132	0.421	65.8	313	197	10.5	0.207	15.6	529.2	5.45	73.7	31	28	44.8	29.4	0.82	5.5	1.019
1	1	0	23.6713	120	1	1	1	1	0	1	0	0	1	1	0	0	1	56.1151	120	5.72	3.76	1.38	0.27	4.03	80	0.261	64.6	306	238	9.9	0.236	15.3	538	5.02	83.4	20	21	45.4	31.8	1.1	6	1.012
0	1	1	25.6544	6	0	1	1	1	1	0	0	0	1	0	0	0	0	56.1062	32	9.14	4.75	2.75	0.47	5.27	145	0.45	85.4	322	238	11.9	0.283	16.5	403.9	3.52	82.9	48	37	49.6	32.4	0.87	5	1.024
0	1	0	23.3067	12	0	0	2	0	1	0	0	0	1	0	0	0	0	56.1053	2	8.34	6.14	1.52	0.53	5.24	155	0.484	92.5	320	130	14.8	0.192	16.6	539.2	5.15	68.4	58	26	50.9	28.6	1.3	7.5	1.01
0	1	1	25.7117	84	0	1	2	1	0	0	1	0	0	1	0	0	1	56.0959	38	12.41	8.2	3.17	0.89	5.33	150	0.462	86.6	325	245	12.3	0.301	16.5	455.5	3.07	73	23	22	41.6	33.7	0.81	5.5	1.018
1	1	0	24.2215	72	1	1	1	1	1	0	0	0	1	0	1	1	0	56.0769	15	7.35	4.41	2.2	0.56	4.72	146	0.434	91.8	337	228	9.8	0.224	16.1	641	7.13	104	12.8	22.3	49.2	37.4	1.81	5.5	1.013
0	1	1	23.9464	246	0	0	1	0	1	0	0	0	0	0	1	0	0	56.0138	14	6.39	4.52	0.94	0.83	2.92	95	0.312	107.1	303	72	16	0.116	16.6	493.1	7.52	116.2	31	21	42.9	33.8	1.81	5	1.013
0	1	0	25.9516	72	0	0	1	0	1	0	0	0	1	0	0	0	0	55.9695	17	6.63	3.98	2.11	0.36	4.78	154	0.459	96.1	335	197	11.9	0.235	16.8	499.3	3.73	78.6	19	22	41.7	26.1	0.78	6	1.002
0	1	1	27.6817	96	0	0	2	1	1	0	1	0	1	0	0	0	0	55.9608	4	13.8	8.44	3.91	1.03	4.65	141	0.438	94.2	322	338	10.4	0.353	16.5	225.2	5.56	69.4	46	30	49.4	32.1	0.87	5	1.012
0	1	0	24.539	1	0	0	2	1	1	0	0	0	0	1	0	0	0	55.8497	5	6.94	3.77	2.21	0.41	5.33	167	0.501	93.9	333	156	10.9	0.171	16.8	714.6	3.73	90.5	100	55	47.8	30.5	0.81	7.5	1.008
0	1	1	24.7252	12	0	1	1	0	0	0	0	0	1	0	0	0	0	55.772	13	10.29	6.54	2.81	0.67	5.44	170	0.508	93.5	335	227	9.8	0.223	16.2	598.6	4.92	77.2	50	34	45.1	35	0.81	6	1.017
0	1	0	27.6817	120	1	0	1	1	1	1	0	0	0	0	0	0	0	55.7217	2	8.22	4.27	3.01	0.58	5.51	163	0.494	89.6	331	267	11	0.295	16.6	435.7	4.2	92	17	18	46.5	27.2	1.19	5.5	1.025
0	1	1	25.7117	24	2	1	1	1	0	0	0	0	0	0	0	0	1	55.6159	21	10.83	8.26	2.02	0.45	5.93	180	0.535	90.2	336	270	10.9	0.294	16.5	517.7	5.06	92.9	11	27	45.3	33.6	1	5	1.011
1	1	1	24.2424	96	1	1	1	1	0	0	0	0	1	1	0	0	1	55.5061	80	13.36	10.67	1.94	0.67	4.96	144	0.444	89.6	323	366	11.3	0.415	16.9	385.3	2.75	83.9	33	27	43.2	39.1	0.8	6	1.01
1	1	1	22.0386	180	2	0	2	0	0	0	0	0	0	0	1	1	0	55.4922	14	5.47	3.37	1.7	0.33	4.53	148	0.445	98.3	334	195	8.5	0.166	16.4	560.4	5.63	77.2	12	20	43.3	25.4	0.78	7	1.012
1	1	0	21.3039	72	0	0	1	0	0	0	1	0	0	1	0	1	1	55.3171	2	6.45	3.44	2.59	0.28	4.55	141	0.409	89.9	345	210	11.3	0.236	17.1	565.5	5.5	82	22	16	48	25.7	1.37	6	1.013
0	1	0	27.0416	24	0	1	1	0	1	0	0	0	0	0	0	1	0	55.3037	14	7.4	4.35	2.25	0.68	5.21	161	0.47	90.2	343	241	9.6	0.23	10.3	670.6	4.61	90.3	40	28	44.9	36.1	1	6	1.025
1	1	1	19.0311	108	0	0	0	0	0	1	0	0	1	0	1	0	0	55.0099	30	8.9	6.95	1.26	0.54	4.76	135	0.44	92.5	307	161	13.7	0.22	16.5	527.1	3.12	77	21	22	51.7	32.5	1.21	5.5	1.014
0	1	1	25.2595	60	1	0	0	0	0	0	0	0	0	1	1	0	0	54.9898	6	9.08	7.15	0.95	0.88	5.19	152	0.47	90.6	323	163	9.9	0.162	16.5	628.4	5.91	82.2	30	34	44.1	39.5	0.91	6	1.022
0	1	1	27.3437	1	0	0	1	0	1	0	0	0	0	0	0	0	0	54.9153	4	6.93	4.2	2	0.52	5	169	0.493	98.5	344	220	12	0.265	16.7	574.8	5.82	82.6	28	15	41.8	36.5	1.12	7	1.011
1	1	0	25.8953	72	2	0	2	0	0	0	0	0	1	0	0	1	0	54.8843	22	8.14	5.85	1.73	0.35	4.57	149	0.439	96.1	338	133	11.4	0.152	16.6	162.2	3.96	78.9	23	19	42.7	32.3	1.13	6	1.017
0	1	1	22.0386	60	0	0	1	0	1	0	0	0	1	0	0	0	0	54.8141	2	5.65	3.44	1.81	0.36	5.77	167	0.535	92.8	313	236	13	0.307	16.5	585.4	5.89	79.6	48	27	42.9	36.1	0.97	6	1.015
0	1	1	16.1415	12	0	0	1	0	1	0	0	0	0	0	0	0	0	54.8129	2	8.13	5.19	2.2	0.63	5.42	166	0.471	86.9	352	170	13.2	0.23	19.8	497.4	3.51	77.5	49.2	36.2	47.2	26	0.6	5.5	1.01
1	1	0	22.4913	120	2	1	2	0	1	0	1	0	1	0	0	0	1	54.8007	6	5.27	2.89	1.79	0.33	4.94	162	0.466	94.3	348	201	10.5	0.211	16.3	407.9	5.73	60.7	41	55	40	29	0.96	5.5	1.008
0	1	1	25.0995	12	0	0	2	0	0	1	0	0	0	0	1	1	1	54.7838	11	9.98	7.11	2.16	0.65	5.33	165	0.485	90.9	341	251	11.4	0.287	16.6	406.5	3.45	93.7	63	37	53.1	25.6	1.15	5	1.013
0	1	0	28.0102	156	0	0	1	0	0	0	0	0	1	1	0	1	1	54.5303	2	7.03	4.55	2.01	0.39	5.14	168	0.466	90.5	361	201	10.7	0.216	16.9	578.3	5.76	83.5	27	26	45.3	34.3	1.02	6	1.013
1	1	0	24.977	60	2	1	1	0	0	0	1	0	1	0	0	0	1	54.489	24	6.44	3.67	2.29	0.37	4.95	139	0.444	89.8	314	248	10.1	0.252	15.9	445.6	2.83	77.3	13	20	44.6	31.8	0.89	6	1.02
0	1	0	27.6817	5	0	0	1	1	1	0	0	0	0	0	0	0	0	54.4582	2	6.25	3.37	2.48	0.26	5.21	165	0.495	95.2	334	222	10.1	0.225	16.6	502.9	5.51	110	30	25	48.7	33.2	0.96	5	1.018
1	1	0	23.6652	24	0	0	2	1	1	0	0	0	0	0	0	0	0	54.2769	4	10.11	5.96	2.5	0.69	6.06	177	0.563	92.9	315	376	9.8	0.369	15.7	550.6	5.5	92.3	23	29	51.6	32.9	1.05	7	1.016
0	1	1	23.3844	108	2	1	0	0	0	0	0	0	1	0	0	1	1	54.254	23	6.41	4	1.89	0.36	5	150	0.462	92.4	325	231	11.9	0.275	16.8	665.1	5.21	106.3	37	26	46.9	30.3	1.22	5	1.014
0	1	1	26.6728	192	2	1	1	0	1	1	1	0	1	0	0	0	1	54.249	17	8.64	6.26	1.83	0.46	5.16	146	0.473	84.8	334	216	13.3	0.286	16.6	425.7	4.69	69.4	17	18	37.9	26.7	1.32	5.5	1.022
0	1	1	27.6638	120	0	1	0	1	1	0	0	0	0	1	0	0	0	54.1682	4	5.89	3.12	2.06	0.57	5.3	166	0.486	91.7	342	260	11	0.29	13.9	578	4.38	85.6	36	28	43.8	32.7	0.98	5.5	1.001
0	1	1	25.9095	144	2	1	1	0	1	0	0	0	0	0	0	1	0	54.1642	60	9.08	6.55	1.44	0.78	4.3	149	0.449	104.4	332	206	11.4	0.24	14.5	596.8	4.81	85.5	54	44	45.4	33.8	1.22	5.5	1.023
0	1	1	26.9896	7	0	1	1	0	1	0	0	0	0	0	0	1	0	54.0762	11	12.3	9.31	2.1	0.76	5.42	164	0.472	87	348	324	10.5	0.341	16.4	844.1	4.59	85	223	109	47.5	31.9	0.92	5.5	1.011
0	1	0	20.3125	12	0	1	1	0	1	0	0	0	1	0	0	1	1	54.0623	11	5.52	2.48	2.43	0.26	4.52	136	0.418	92.4	325	221	12.2	0.27	16.9	509.2	3.64	86.7	75	41	51.1	26.7	1.31	5.5	1.011
0	1	0	26.1224	144	0	0	1	1	1	1	0	0	0	1	0	0	0	53.9336	16	5.21	3.17	1.55	0.46	3.53	127	0.372	105.4	341	111	11.6	0.13	14.5	240.2	6.36	81.3	13	18	42	30.2	0.78	6.5	1.009
1	1	1	28.7317	108	2	1	1	1	0	0	0	0	1	0	1	0	1	53.8043	3	7.28	4.93	0.2	0.31	4.8	153	0.455	94.8	336	105	13.7	0.19	20.7	434.3	3.19	73.6	56	44	48.7	34.4	1.3	6.5	1.013
1	1	1	25.4055	240	1	0	0	1	1	0	0	0	1	1	0	0	1	53.7713	53	6.46	4.48	1.46	0.34	4.16	129	0.394	94.6	327	231	10.7	0.247	16.6	468.1	3.3	85	47	36	55	30.4	1.21	5	1.008
0	1	1	27.0416	48	0	0	1	1	1	0	0	0	1	0	0	0	0	53.7702	40	6.89	3.86	2.32	0.5	4.66	134	0.422	90.6	318	246	11.3	0.28	13.6	521.6	4.96	94	51	35	45.8	33.6	0.75	6	1.008
1	1	0	22.5981	60	0	0	2	0	1	1	0	0	0	0	1	1	0	53.5897	9	8.39	5.44	2.17	0.52	5.29	160	0.486	91.9	329	286	11.7	0.33	15.5	639.5	4.74	70.2	33	20	41	29.6	1.23	5	1.012
0	1	1	21.4533	60	1	0	1	1	1	0	0	0	0	0	0	1	0	53.4764	26	5.21	3.28	1.32	0.42	4.82	149	0.449	93.3	331	146	11.2	0.163	16.6	579.9	7.7	132	39	32	43.9	27.9	1.53	6.5	1.014
0	1	1	24.6097	36	2	1	2	0	1	0	0	0	0	1	1	0	1	53.4375	73	10.79	9.18	0.89	0.54	3.56	102	0.32	89.9	321	191	13.2	0.252	16.4	499.4	4.37	76.8	44	24	39.1	27.2	0.98	5.5	1.022
1	1	0	27.3437	120	2	1	1	0	1	0	0	0	1	1	0	0	1	53.2569	44	12.02	9.39	1.43	0.94	5.83	167	0.516	88.5	324	337	11.6	0.39	14.9	564.8	4.03	87.2	21	23	43.6	27.1	1.11	6	1.013
0	1	1	22.0386	12	0	1	1	1	1	0	0	0	0	0	0	0	0	53.254	4	3.83	1.94	1.62	0.2	4.84	151	0.453	93.7	332	156	133.6	0.213	16.5	326.6	3.74	94.1	21.8	29.8	49.7	28.9	0.74	5.5	1.01
1	1	0	26.3146	60	2	1	0	1	0	0	1	0	0	0	0	0	1	53.2446	16	10.43	7.79	1.79	0.74	4.76	151	0.454	95.4	333	268	9	0.242	16.3	609.8	4.76	97.7	36	47	44.2	36.7	1.19	6	1.01
1	1	1	24.8016	48	1	1	1	0	0	0	0	0	0	0	0	0	0	53.1692	4	6.82	4.78	1.56	0.4	5.81	194	0.561	96.5	345	146	0.19	13	17.1	608.2	6.1	84.5	78.1	49.9	48	33.4	0.73	6.5	1.01
0	1	1	27.9155	132	0	0	0	1	0	0	0	0	0	1	0	0	0	53.1074	53	5.34	3.47	1.44	0.41	4.09	122	0.38	92.9	321	198	10.5	0.21	12.6	608.3	5.75	96.8	24	23	51.5	29.4	0.93	5.5	1.02
0	1	0	27.1314	5	0	0	1	0	1	0	0	0	1	0	0	0	0	53.0526	12	8.79	5.64	2.35	0.69	5.21	158	0.472	90.6	336	215	11.6	0.25	16.6	673.5	4	98.8	23	25	44.4	36.3	0.98	6	1.021
0	1	1	26.5731	48	0	0	1	0	0	0	0	0	0	1	0	0	0	53.0376	13	7.39	5.12	1.67	0.43	5.42	161	0.484	89.3	333	193	11.1	0.21	13.5	618.7	5.98	101	52	39	49.6	27.1	1.13	5	1.014
1	1	1	27.0051	7	0	1	2	1	1	0	0	0	0	0	0	0	0	53.0048	3	8.27	5.31	2.3	0.47	5.19	153	0.455	87.7	337	236	10.8	0.254	16.7	576.4	6.48	103.1	100	44	46.5	38.1	1.46	5.5	1.012
0	1	1	27.3437	180	0	0	1	0	1	0	1	0	0	0	0	1	0	52.9231	2	5.21	2.86	1.69	0.58	4.81	148	0.42	87.3	352	216	10.9	0.24	13.1	424.3	7.77	81.9	47	29	47.2	30	1.1	5	1.015
1	1	0	25.2595	192	0	0	1	0	0	1	0	0	0	0	0	1	1	52.9114	13	9.41	4.85	3.61	0.43	4.75	153	0.461	97.1	332	239	10.3	0.246	16.9	338.9	3.06	71.1	19.6	33.1	50	23.7	0.65	6.5	1.008
0	1	1	27.3437	84	1	0	0	1	1	0	0	0	0	1	0	0	0	52.9029	15	5.22	2.84	1.92	0.32	4.73	143	0.419	88.6	341	213	12.7	0.27	19.2	474.8	5.31	88.6	16.1	22.9	49.5	29.4	1.17	6	1.014
0	1	0	27.6817	60	0	0	2	0	1	0	0	0	0	0	0	0	0	52.7551	3	12.02	6.75	4.24	0.6	4.96	152	0.469	94.5	324	325	8.8	0.287	15.9	595.9	4.81	107	25	25	40.3	41.7	1.57	5.5	1.021
0	1	1	26.0375	96	0	0	1	0	1	0	1	0	0	0	0	0	0	52.7377	5	7.07	5.26	1.31	0.39	5.27	157	0.464	88	338	289	10.6	0.31	13	545.6	4.3	77	17	21	42.4	38.4	0.97	5.5	1.021
0	1	1	25	6	0	0	0	1	1	1	1	0	0	0	0	0	0	52.6452	2	5.86	3.44	2.07	0.26	5.5	169	0.51	92.7	331	157	11	0.173	16.5	385.8	5.78	74.4	74	44	41.4	27.1	0.83	5	1.009
0	1	1	25.7117	24	0	1	1	0	0	0	0	0	1	0	0	0	1	52.6271	3	9.91	6.73	2.68	0.36	5.48	174	0.513	93.7	339	284	11.2	0.318	16.9	541.6	5.48	82.6	47	32	48.1	30.8	0.82	6	1.012
0	1	1	30.1162	120	0	1	1	0	1	0	0	0	1	0	0	1	1	52.6118	2	8.23	5.62	1.88	0.57	5.34	164	0.481	90	341	205	11.1	0.228	16.5	665.2	3.68	76.5	50	37	43.8	34.5	1.07	5.5	1.018
0	1	1	22.4913	60	2	1	1	0	0	0	1	0	0	0	0	0	0	52.5981	10	14.79	10.5	2.98	1.23	5.46	163	0.481	88.1	339	158	13	0.155	17.2	263.2	3.43	64.2	38	35	45.9	37.5	0.87	6.5	1.016
0	1	1	25.0593	48	0	1	1	0	0	0	0	0	1	0	0	0	0	52.5576	41	5.18	2.96	1.66	0.25	4.99	156	0.471	94.5	332	185	10.5	0.195	16.2	755.6	4.49	91.1	63	37	45.5	37.1	1.04	7	1.024
0	1	0	24.452	132	2	0	1	0	1	0	1	0	1	0	1	0	1	52.4036	12	8.49	5.27	2.49	0.64	5.4	160	0.501	92.7	319	315	10.3	0.326	16.3	390.9	3.41	67.2	116	72	43.4	40.1	1.05	6	1.016
0	1	0	25.9701	120	0	0	2	0	0	0	0	0	1	1	0	0	0	52.3529	31	12.82	9.63	2.22	0.7	5.4	155	0.49	90.6	316	348	9.9	0.345	16.3	361.6	6.07	91.8	43	23	49.4	35.9	0.93	6	1.018
0	1	0	27.5482	156	2	1	1	0	1	0	0	0	1	0	0	0	1	52.2315	17	5.19	1.81	2.82	0.28	5.27	170	0.496	94	343	201	11.3	0.228	17.1	501.3	4.43	74.3	38.6	27.4	45.2	31.7	0.75	6	1.018
0	1	0	23.3067	36	0	0	1	0	0	0	1	0	0	1	0	0	0	51.9694	7	8.39	7.47	0.61	0.29	4.77	154	0.474	99.4	324	181	9.2	0.167	16.3	215.1	5.47	89	64	60	48.8	28.9	1.3	6	1.015
0	1	1	28.8889	120	0	0	1	0	1	0	0	0	1	0	0	0	0	51.8644	16	8.5	5.88	1.88	0.41	4.9	158	0.485	99	326	200	10.3	0.205	16.5	632.5	7.44	94.4	23	26	45.6	27.7	0.95	5.5	1.022
0	1	1	25.6874	36	1	0	1	1	1	0	0	0	0	0	0	0	0	51.8212	13	8.47	6.52	1.47	0.36	4.23	127	0.399	94.3	317	235	9.8	0.23	16.3	587.4	3.95	91.7	90	51	52.5	28.2	1.13	5	1.016
0	1	1	27.8852	96	2	1	2	0	0	0	0	0	0	1	0	0	0	51.7986	11	9.17	6.35	1.89	0.64	5.49	168	0.51	92.9	328	291	11.9	0.245	16.3	210.4	3.63	83.4	27	26	48.4	32.7	0.71	6	1.012
0	1	1	25.5102	11	0	0	1	1	1	0	0	0	0	0	0	0	0	51.7433	2	5.35	3.32	1.54	0.38	5.77	181	0.539	93.4	336	151	12.1	0.18	18	444	9.99	107.2	44	32	38.3	31.4	1.73	5	1.02
0	1	0	28.7274	120	1	1	2	0	1	1	0	0	1	0	0	0	1	51.7244	7	5.21	3.27	1.46	0.46	5.34	139	0.429	80.3	325	239	10.5	0.252	16.6	578.9	4.11	77.2	57	36	49.3	35.7	0.95	6	1.014
0	1	1	22.3094	48	0	1	0	1	1	0	0	1	1	1	0	0	0	51.7083	16	5.21	3.34	1.47	0.31	5.57	154	0.479	85.9	322	259	9.7	0.252	16.5	519.8	5.13	86.4	182	112	45.4	30.2	0.93	6	1.015
0	1	0	25.3906	2	0	1	2	0	0	0	0	0	0	1	0	0	1	51.7051	34	6.74	3.41	2.4	0.58	5.02	151	0.464	92.4	325	121	14.1	0.17	23.4	627.7	2.99	81.1	70	38	49.3	35.1	1.17	5.5	1.004
1	1	0	28.6851	96	2	0	1	0	0	0	0	0	0	0	0	0	0	51.6375	14	7.4	4.9	1.87	0.43	5.55	167	0.516	93	324	234	9.1	0.214	16.2	349.2	3.61	89.6	47	32	44	33.2	0.92	7	1.02
0	1	0	18.937	84	1	1	1	0	1	0	0	0	1	0	0	1	1	51.6316	2	8.23	5.62	1.88	0.57	5.34	164	0.481	90	341	205	11.1	0.228	16.5	506.1	4.49	91.2	123	53	48.3	34.8	1.23	6	1.013
0	1	0	26.6728	36	1	0	1	1	1	0	1	0	0	0	0	0	0	51.6029	3	6.83	4.4	1.83	0.44	5.4	164	0.484	89.6	339	146	12.9	0.19	18.4	775.2	4.4	83.2	11	14	42.7	28.6	1.33	5.5	1.015
0	1	0	20.7967	24	1	0	0	0	0	0	0	0	1	0	0	0	0	51.4783	2	3.49	2.34	0.82	0.3	4.39	131	0.395	89.9	332	106	11.9	0.126	17.2	649.7	4.52	86.8	50	28	45.3	32.2	1.03	6.5	1.013
0	1	1	26.4463	84	2	1	0	0	0	0	1	0	0	0	0	0	1	51.4695	18	5	3.09	1.33	0.48	6.37	132	0.428	67.2	308	115	10.5	0.231	16.6	636.5	3.75	75.4	24	23	43.8	32.7	0.86	6.5	1.004
0	1	1	25.3515	84	0	1	0	0	1	0	1	0	0	0	0	0	0	51.4492	25	8.49	5.89	1.64	0.79	4.25	144	0.44	103.5	327	88	13.5	0.119	16.5	491.2	4.85	79.6	23	16	48.3	33.6	0.78	6	1.021
0	1	1	20.1995	326	2	1	2	0	1	0	0	0	0	1	0	0	1	51.4148	92	10.09	6.13	3.04	0.57	4.66	135	0.402	86.2	336	371	8.6	0.321	16	585	3.89	74.5	100	58	49.3	31.3	0.85	6	1.016
1	1	0	24.2424	180	1	1	1	1	1	1	0	0	0	0	0	1	1	51.3153	26	8.78	3.65	4.06	0.47	4.93	153	0.457	92.7	335	206	9.9	0.205	16.2	541.7	6.83	88.5	44	35	40.7	31.2	0.98	6	1.011
0	1	0	25.8645	5	0	1	1	0	0	0	0	0	0	0	0	0	1	51.2372	12	9.16	7.77	0.97	0.39	5.04	155	0.463	91.8	334	144	12.8	0.184	17	796	4.6	129	22	24	46.4	33.1	0.88	5	1.006
1	1	0	20.7157	120	0	0	2	0	1	1	0	0	0	1	0	0	1	51.1875	12	8.5	6.32	1.6	0.41	5.04	150	0.46	91.3	326	167	13.1	0.218	16.9	592.8	7.02	96	33	29	46.3	30	0.87	5.5	1.011
0	1	1	26.7299	36	0	0	2	1	1	0	0	0	0	0	0	1	1	50.9143	23	8.99	6.06	2.16	0.55	4.85	150	0.448	92.5	335	335	9.7	0.324	16.2	426.8	5.43	112	32	28	45.8	32.5	1.07	6.5	1.019
1	1	0	25	120	0	1	2	0	1	1	0	1	1	0	0	0	1	50.8417	20	9.02	5.71	2.32	0.63	4.95	159	0.479	96.9	332	245	10	0.245	16.2	586.2	2.71	70.1	33	27	45.8	32.8	0.77	6	1.023
0	1	0	26.1752	84	0	1	1	0	0	1	0	0	0	1	0	0	1	50.7524	11	7.31	4.81	1.95	0.41	4.49	131	0.406	90.4	323	226	11.1	0.25	15.3	452.9	3.86	71.5	69	41	44	37.2	0.78	6.5	1.017
0	1	1	26.2596	48	0	0	1	0	1	0	0	0	1	0	0	0	0	50.7303	6	9.08	5.41	2.97	0.52	5.32	164	0.473	89	347	239	10.5	0.252	16.4	480	7.51	76.3	34	28	46.5	34	0.76	6	1.013
0	1	1	24.2215	120	0	0	1	0	0	0	0	0	1	0	0	0	0	50.6903	3	7.96	4.02	3.51	0.32	5.24	163	0.489	93.3	335	229	11.2	0.257	16.9	496.4	3.23	93	25	30	47.8	28.2	0.98	6	1.02
0	1	1	26.5021	180	1	0	1	0	0	0	0	0	0	1	0	0	0	50.6293	10	8.85	4.77	2.92	0.56	5.01	174	0.508	101.4	342	265	8.7	0.23	16.1	654.2	3.05	78.5	19	14	43.5	40.8	1.02	6	1.018
0	1	1	26.5731	24	0	0	1	0	0	0	0	0	0	0	0	0	0	50.6093	8	4.62	2.96	1.27	0.29	4.13	129	0.385	93.4	335	131	11.7	0.153	17	535.6	4.73	86	35.3	29.2	46.2	32.4	0.73	7	1.018
0	1	1	27.6361	12	0	0	0	0	0	0	1	0	0	1	0	0	0	50.5014	2	5.54	3.13	1.97	0.31	4.7	144	0.44	93.7	328	127	14	0.178	17	545.5	2.97	92.3	24	18	39.3	34.4	1.13	5.5	1.015
1	1	0	25.6055	60	2	1	2	0	1	0	1	0	1	0	0	0	1	50.4606	17	6.05	3.35	1.84	0.33	4.73	148	0.447	94.5	331	199	12.1	0.24	16.3	279.8	1.93	83.1	57	46	45.8	31.6	0.77	5	1.02
1	1	0	30.7599	132	2	1	2	0	0	1	0	0	1	0	0	1	1	50.2882	32	9.61	5.78	3.1	0.69	4.67	137	0.419	89.7	327	280	13.4	0.37	19.7	868.3	4.64	90.2	26	24	45.8	35.2	1.2	6	1.004
0	1	0	23.5294	6	0	1	1	0	1	0	0	0	0	0	0	0	0	50.1156	18	9.92	9.03	0.68	0.14	5.3	151	0.485	91.5	311	147	13.4	0.198	16.4	531.5	7.52	96.2	21	28	43.8	32.8	1.9	5	1.025
0	1	1	24.7843	120	0	0	1	1	1	1	0	0	1	0	0	0	0	50.0632	5	6.99	3.17	3.12	0.48	4.65	140	0.427	92	328	145	14.1	0.205	16.6	705.6	6.24	113.3	27	29.5	51	29.3	0.83	5	1.02
0	1	1	28.2284	60	2	1	0	0	0	1	1	1	1	0	0	0	1	50.0153	14	8.92	5.95	2.28	0.49	5.73	169	0.507	88.5	333	287	9.1	0.262	16	761	4.16	117.9	38	32	41.8	28.9	1.61	5.5	1.011
0	1	0	27.5482	12	0	1	1	0	0	0	1	0	0	1	0	0	0	49.9787	22	7.89	5.1	1.93	0.66	4.58	140	0.431	94.1	325	176	12.9	0.23	18.6	385.9	5.17	75.2	21	19	50.6	29.7	0.78	6	1.01
0	1	1	25.7117	12	0	0	0	0	0	0	1	0	1	0	0	0	0	49.8898	44	7.47	5.38	1.38	0.65	4.6	154	0.447	97.2	345	178	9.8	0.18	11.2	597.9	3.6	114.3	26	33	43.6	34.3	1.17	7	1.021
0	1	1	22.0386	108	0	0	1	0	0	0	1	0	0	0	0	1	0	49.8701	2	7.09	4.01	2.65	0.28	5.16	163	0.479	92.8	340	239	10.1	0.242	16.7	445.4	6.56	69.3	19	26.3	51.7	25	0.72	6.5	1.022
1	1	1	23.03	120	0	1	2	0	1	1	0	0	1	0	0	1	1	49.7124	42	19.77	15.47	2.77	1.48	5.67	170	0.518	91.3	329	362	10.2	0.368	16.7	242.2	9.55	108.9	9	17	42.1	37.1	1.65	5.5	1.012
0	1	0	24.7676	78	0	1	1	0	1	0	0	0	1	0	0	0	0	49.5308	8	6.67	4.5	1.54	0.46	5.26	160	0.495	94.2	324	168	0.201	12	16.9	340	6.68	111	21	24	41.4	38.3	1.59	5.5	1.02
1	1	0	31.25	288	2	0	2	1	1	0	1	0	1	1	0	1	1	49.5	2	11.47	6.66	3.55	0.67	4.86	147	0.46	94.7	320	338	11.3	0.38	13.5	385.2	4.45	70.4	25	28	45.2	31.5	0.75	6	1.01
0	1	1	27.3356	72	1	1	1	0	1	1	0	0	0	1	0	0	1	49.4517	7	5.59	2.9	2.05	0.29	5.41	171	0.49	90.7	349	164	12.1	0.198	16.6	672.2	5.05	102.5	78.4	37.5	44.4	42.5	0.83	6	1.005
1	1	0	23.8751	48	0	1	0	1	1	0	0	0	1	0	1	0	0	49.3869	108	9.82	6.49	2.7	0.52	4.62	138	0.443	95.9	313	313	10.8	0.339	16.4	516.4	2.35	79.6	63	45	48.4	26.3	1.06	6.5	1.012
0	1	1	19.487	60	1	0	0	0	0	0	0	0	0	0	0	0	0	49.3318	6	9.87	6.57	2.29	0.62	5.31	160	0.475	89.5	337	171	12.8	0.22	17.2	542.1	10.07	124.7	29	24	44.6	32.6	2.21	6	1.012
0	1	1	25.0995	1	0	1	1	0	1	1	0	0	0	0	0	0	0	49.3222	35	10.15	5.49	3.41	0.5	5.44	150	0.473	87	317	278	10.9	0.304	16.6	493.2	2.83	83.5	26	27	49.5	30.2	1.06	5.5	1.023
0	1	1	18.0697	48	0	1	1	1	0	0	0	0	0	1	0	0	0	49.2337	20	4.75	1.85	2.49	0.22	5.5	170	0.505	91.8	336	263	9.7	0.254	16.4	521.7	5.43	106.8	44.5	37	47.9	26.2	0.79	5.5	1.01
0	1	1	23.3234	84	0	1	1	0	0	0	1	0	0	0	0	0	1	49.2015	4	5.81	3.4	32.4	0.42	5.23	159	0.466	89	342	233	8.7	0.202	15.9	586.9	6.25	79.9	22	24	48.6	29.5	0.89	7	1.008
0	1	0	20.0474	60	0	1	1	0	1	1	0	0	0	0	0	1	0	49.1815	7	7.27	4.45	2.22	0.32	4.82	153	0.452	93.7	339	154	13.7	0.212	16.9	427	6.91	110.5	46	37	42.8	33.7	1.3	5	1.015
0	1	1	24.577	96	0	0	1	1	1	0	0	0	1	1	0	0	1	49.1707	8	8.16	6.07	1.48	0.47	5.23	152	0.458	87.6	332	132	15.5	0.204	17	553.4	3.49	90.2	28	37	42.6	36.8	1.08	6	1.007
0	1	0	22.7732	12	0	1	1	1	1	0	0	0	0	0	0	0	0	49.1586	38	7.01	5.01	1.53	0.39	5.27	151	0.472	89.6	320	175	9.2	0.162	16.2	558.8	7.7	104.4	18.3	28.9	50	40.1	1.13	7	1.012
0	1	0	23.4375	24	0	0	2	0	0	1	0	0	0	0	0	0	1	49.0687	16	9.04	6.49	2.16	0.33	5.21	159	0.473	90.7	336	238	16.5	0.283	11.9	531.9	7.76	103.3	26	20	43.8	32.6	1.44	5	1.02
1	1	0	27.6817	84	0	1	2	0	0	0	1	0	1	0	0	1	0	49.0562	4	9.15	7.55	1.2	0.37	4.53	134	0.393	86.7	341	167	13.9	0.232	16.7	593.1	3.32	101.8	30	21	47.9	31	1.04	5.5	1.016
0	1	0	24.8016	48	2	0	1	0	1	0	0	0	0	0	0	0	0	49.0402	16	6.25	4.21	1.41	0.4	4.55	147	0.432	94.9	340	82	14.2	0.12	23.8	457	4.25	96.9	18.8	21	45.9	33.9	0.78	5.5	1.004
0	1	1	23.3564	1	0	0	1	0	1	1	0	0	0	1	0	0	0	48.9849	3	7.95	5.16	1.99	0.48	4.58	142	0.445	97.3	320	202	11.8	0.238	16.6	546.3	4.52	92.6	21.9	23.4	41.4	36.8	0.76	5	1.008
0	1	1	25.4028	72	1	1	2	1	1	0	0	0	1	0	0	0	1	48.9747	54	6.3	3.79	1.92	0.46	5.92	133	0.437	73.9	304	172	13	0.223	16.3	653.7	2.75	98	60	39.2	49.2	40.8	1.24	6	1.012
0	1	1	22.0386	96	1	0	2	0	0	1	0	0	1	0	0	0	1	48.957	45	5.35	3.21	1.02	0.42	3.92	113	0.359	91.6	316	173	10.4	0.179	16.7	614.8	7.05	95.3	23	76	42.7	36.3	2.63	6	1.011
0	1	0	28.578	24	2	1	1	0	0	0	0	0	0	0	0	0	0	48.9382	15	12.55	9.53	1.94	0.97	5.35	157	0.504	94.2	312	165	13.7	0.23	22.1	626.4	2.96	79.3	29	28	46.5	34.8	0.93	5	1.014
1	1	0	23.8751	192	0	0	1	0	1	1	0	0	0	0	0	1	1	48.9253	6	7.81	4.73	2.35	0.46	4.86	164	0.477	98.1	345	189	9.7	0.184	16.4	632.8	4.11	83	20	22	45.2	33.3	0.93	6	1.018
0	1	0	27.0416	24	0	0	2	0	0	1	0	0	1	0	0	0	0	48.9241	52	8.73	5.82	1.72	1.16	5.45	170	0.508	93.2	334	292	9.3	0.272	16.2	583.3	4.69	88.3	32	25	42.7	32.7	1.06	5.5	1.006
0	1	0	24.4473	72	1	1	1	0	1	0	1	0	0	0	0	0	1	48.894	7	7.54	5.02	1.78	0.44	5.3	166	0.488	92	341	330	9.3	0.308	16	482.3	6.92	69.8	18	15	43.3	32.9	70.43	6	1.019
0	1	1	29.3848	24	1	0	2	0	1	0	0	0	1	0	0	0	1	48.8842	8	4.84	3.04	1.38	0.34	4.74	135	0.427	90	317	128	11.1	0.142	16.9	593.5	3.34	87.4	86	38	45.6	31.6	0.9	5.5	1.007
1	1	0	22.6562	108	2	1	2	0	0	0	0	0	0	1	0	0	1	48.7502	15	6.75	3.78	2.46	0.36	5.24	160	0.475	90.5	337	146	10.5	0.153	16	269.8	3.38	75.5	20	22	47.3	33.8	1.02	6	1.016
0	1	0	26.5625	1	0	0	2	0	1	1	0	0	0	0	0	0	0	48.6982	36	8.35	6.35	1.57	0.35	4.45	139	0.408	91.6	341	183	9.6	0.175	16.6	533.8	3.9	82.5	39	22	39.9	38.4	1.21	5	1.019
0	1	0	26.2346	36	0	1	1	1	1	0	0	0	1	0	0	0	1	48.6845	2	5.43	1.83	2.95	0.39	4.99	144	0.43	86.2	335	262	13	0.34	17.6	605.9	5.96	108.7	18	20	43	26.9	1.07	5.5	1.018
1	1	0	30.2041	96	0	0	2	1	1	1	1	0	1	1	0	0	1	48.6323	18	5.75	3.25	2.09	0.33	5.4	157	0.478	88.5	328	87	15.6	0.137	15.9	588.7	4.45	83.5	61	33	51.9	27.4	1	6.5	1.008
0	1	0	20.9042	4	0	0	0	0	0	0	0	0	0	0	0	0	0	48.4655	18	4.95	3.21	1.26	0.33	5.12	140	0.436	85.2	321	299	9.2	0.276	16.1	439.8	4.5	99	36	24	45.4	26.6	1.13	6	1.011
0	1	0	28.6501	96	0	0	1	1	1	1	0	0	0	1	0	0	0	48.299	21	8.86	4.61	3	0.6	5.11	143	0.441	86.3	324	219	12.7	0.28	17.8	346.7	3.73	91.5	16	17	43.9	30	0.9	7	1.014
0	1	1	26.8136	3	0	0	1	0	0	0	0	0	0	0	0	0	0	48.2833	15	7.01	4.36	1.87	0.59	5.02	157	0.466	92.8	337	143	12.5	0.18	19.3	555.6	3.57	69.9	57	29.6	49.4	34.2	0.85	6	1.012
0	1	0	23.8751	60	0	1	0	0	0	0	1	0	0	0	0	0	1	48.0998	15	12.58	9.24	2.39	0.7	4.77	159	0.497	104.1	320	90	16.6	0.15	16.1	564.2	3.41	84.2	21.9	22.3	45.3	35.1	0.94	6	1.015
1	1	1	28.8927	84	0	0	2	0	0	1	0	0	0	0	0	0	1	48.0473	11	5.9	3.6	1.77	0.33	4.14	133	0.398	96	333	113	14	0.159	16.8	538.6	4.75	106.5	15	27	44.5	39.2	1.68	6	1.015
0	1	0	27.5482	120	0	1	1	0	1	1	0	0	1	1	0	0	1	48.0404	43	9.81	7.51	1.43	0.8	4.88	144	0.445	91.2	324	233	11.1	0.26	13.1	693.5	5.02	77.2	46	28	45.8	37.8	1.14	5.5	1.024
0	1	0	35.1112	60	0	1	2	0	0	0	0	0	0	1	0	0	1	48.0209	11	9.46	5.8	2.32	0.56	4.77	153	0.465	97.5	328	200	11.7	0.234	16.6	627	2.97	92	16	27	49	35	0.98	5.5	1.012
0	1	1	36.523	2	0	0	1	1	0	0	0	0	0	0	0	0	0	47.9695	20	7.41	5.03	1.74	0.42	4.6	136	0.426	92.6	319	186	11.7	0.217	17.1	625.4	4.66	86.5	14	17	41	36.9	1.13	6.5	1.012
0	1	1	22.4913	12	0	1	2	0	1	0	0	0	0	0	0	0	0	47.8738	2	7.13	3.93	2.5	0.32	4.24	137	0.423	99.9	323	65	17.1	0.111	16.6	607	9.5	104.6	19	21	44	31	1.46	5	1.009
0	1	1	29.0698	60	2	1	1	0	1	0	0	1	1	1	0	0	1	47.7239	13	6.57	4.44	1.76	0.22	4.29	137	0.401	93.5	343	270	9.8	0.264	16.3	418.9	5.35	113	11	14	48	26.6	1.35	5	1.02
1	1	0	20.2812	144	0	0	2	1	1	1	0	0	0	0	0	1	1	47.6789	4	7.26	5.13	1.63	0.44	4.29	139	0.423	98.6	328	104	15.6	0.163	16.8	598.1	2.44	89.7	46	32	41.8	37.5	1.25	7	1.014
0	1	1	23.8087	216	0	0	1	0	1	0	0	0	0	0	0	0	1	47.5596	10	8.56	5.21	2.58	0.48	5.51	156	0.47	85.3	331	254	9.7	0.246	16.6	472.4	3.12	76.3	70	28	51.3	34.8	0.9	7	1.014
0	1	1	33.218	12	0	1	0	0	0	0	1	0	0	0	0	0	0	47.494	21	6.04	4.42	1.21	0.26	5.28	157	0.485	91.8	29.7	128	15.1	0.193	16.6	539.7	5	83	30	35	49.1	27.8	0.79	6	1.012
1	1	0	23.6614	120	2	1	1	1	0	1	0	0	1	0	0	1	0	47.4874	5	5.99	3.61	1.92	0.35	6.04	171	0.525	86.8	326	279	11.3	0.314	16.6	584.8	5.24	79.6	39	18	52	28.1	1.13	5	1.014
0	1	0	29.4118	12	0	0	1	0	1	0	0	0	1	0	0	0	0	47.4631	2	8.1	6.23	1.17	0.49	5.56	161	0.464	83.5	347	250	11.1	0.279	16.4	488.9	8.18	134.1	6	18	37.8	40.9	2.44	5	1.011
1	1	0	23.8751	120	0	0	0	0	1	1	1	1	1	1	1	1	1	47.4545	32	9.59	6.42	1.94	0.65	4.94	148	0.455	92.2	326	294	11.1	0.327	16.4	279.1	3.29	92.4	19	23	48	24.8	1.53	6	1.014
0	1	1	27.7778	242	0	0	1	0	1	0	1	0	0	0	0	1	1	47.4081	9	8.58	5.41	2.77	0.27	5.03	152	0.454	90.3	335	196	14.4	0.282	16.5	261.6	7.66	81.1	24	23	48.1	31.3	0.87	6	1.02
0	1	1	24.0882	180	0	0	1	0	1	1	1	0	1	0	0	0	1	47.4	5	7.05	4.08	2.21	0.63	5.03	156	0.46	91.5	339	240	12.7	0.31	17.7	417.6	5.82	84	23	32	43.7	35.8	1.15	7	1.01
0	1	1	20.7612	36	1	1	2	0	1	0	1	1	0	0	0	0	1	47.3615	9	5.91	4.25	1.11	0.33	4.81	159	0.489	101.6	324	124	12.5	0.154	16.8	256	5.24	82.7	68	35	49.6	32.2	1	6	1.016
1	1	1	25.3906	60	0	1	1	0	0	0	0	0	1	0	0	0	1	47.2889	44	11.17	7.99	2.07	0.79	4.72	147	0.434	91.9	339	228	11.9	0.27	15.6	369.8	2.9	81	7	15	51.8	27.9	1.01	7	1.009
0	1	1	23.8751	34	0	1	1	0	1	0	0	0	0	1	0	0	1	47.0943	9	8.9	6.26	1.78	0.66	4.75	137	0.43	90.5	319	87	16.5	0.283	11.9	467.2	7.2	95.4	26	33	43.6	42.4	1.18	7	1.011
0	1	1	26.7036	48	1	0	1	0	1	0	0	0	0	0	0	0	1	46.9292	29	7.22	4.23	2.39	0.43	5.45	164	0.511	93.6	321	176	12.8	0.277	16.8	490.7	5.9	103.1	27	30.8	47.9	32.6	0.67	5.5	1.023
1	1	0	24.794	96	0	0	1	0	1	0	0	0	0	0	0	1	1	46.9257	4	6.26	3.91	1.53	0.27	4.59	145	0.427	93.1	339	173	9	0.156	16.6	532	7.39	111.7	26	20	45	34.7	1.39	5	1.011
1	1	0	24.9135	240	0	0	2	0	1	0	1	0	1	1	0	0	0	46.7055	7	8.83	5.36	2.37	0.92	4.91	142	0.439	89.4	323	265	15.5	0.245	16.4	695.3	4.93	102.9	40.6	31.3	45.9	27.9	1.49	6.5	1.003
1	1	0	30.863	120	1	0	2	0	0	0	0	1	1	1	0	0	1	46.7027	14	8.38	6.09	1.83	0.39	5.02	162	0.49	97.6	331	174	10.6	0.185	16.5	738.6	7.07	114.7	30	31	50.3	30.7	1.3	6.5	1.011
0	1	1	22.6644	12	0	1	2	0	0	1	0	0	0	0	0	0	0	46.5386	26	7.3	4.19	1.69	0.36	6.11	127	0.41	67.1	310	185	11.1	0.212	16.9	317.1	2.56	85.4	19	25	49.6	25.3	0.88	5.5	1.013
0	1	1	19.8177	120	1	1	1	0	0	0	0	0	0	0	0	0	1	46.5231	2	7.91	4.14	3.16	0.39	5.11	158	0.477	93.2	331	246	11.1	0.273	16.6	735.5	3.03	78	40	20	43.5	27.9	0.92	5.5	1.025
1	1	1	33.5315	168	0	1	2	0	1	1	1	0	0	1	0	0	1	46.4824	56	12.71	11.06	1.2	0.39	4.11	130	0.402	97.8	324	168	13.3	0.224	16.2	471.8	11.92	114.5	20	18	36.1	34.1	1.48	5	1.02
1	1	0	26.5731	408	0	0	1	1	1	0	0	0	1	0	0	0	1	46.3021	6	7.75	4.56	2.75	0.31	4.7	139	0.421	89.5	331	202	10.5	0.212	16.3	433.1	5.5	94	130	80	48.6	29.2	1.18	6.5	1.016
1	1	1	22.0386	96	1	0	2	0	1	1	0	0	0	1	0	0	1	45.9603	40	7.04	3.72	2.56	0.57	4.23	123	0.379	89.6	325	274	11	0.3	13.7	281	5.2	105.9	37.4	32	50.4	27.7	0.74	5	1.007
1	1	1	34.041	36	2	1	2	0	1	0	0	0	0	1	0	0	1	45.9203	15	6.05	2.6	2.84	0.3	7.63	171	0.562	73.7	303	209	12.1	0.252	16.1	571.4	5.17	106.4	50	41	47.9	38.1	1.24	5	1.03
0	1	0	28.7356	60	2	1	1	1	1	0	0	0	0	0	0	0	0	45.8595	19	9.22	5.76	2.68	0.56	5.1	158	0.465	91.2	340	399	9.6	0.38	11	636.7	4.79	111	21	17	43	35.5	1.28	5.5	1.023
1	1	0	27.6817	156	2	1	0	0	1	1	0	0	0	0	0	0	1	45.8351	15	7.35	4.41	2.2	0.56	4.72	146	0.434	91.8	337	228	9.8	0.224	16.1	731.8	6.51	116.4	35	15	49.4	27.6	1.33	6.5	1.011
1	1	0	20	72	1	1	0	0	1	0	0	0	0	0	0	0	1	45.705	41	8.94	6.33	1.72	0.67	5.33	151	0.464	87.1	325	394	9.8	0.39	11	621.8	6.49	98.3	33	23	45.6	35.9	1.35	5.5	1.007
0	1	0	25.6874	12	0	1	0	1	1	0	1	0	0	1	1	0	1	45.6311	2	7.08	4.37	1.95	0.33	5.16	157	0.47	91.1	334	136	13.9	0.19	21.1	867.6	7.12	104.1	18	57	50.7	34.2	1.48	6.5	1.022
0	1	1	26.9896	12	2	1	2	1	0	0	0	0	0	0	0	0	0	45.6214	2	5.24	2.9	1.97	0.21	5.41	164	0.504	93.1	326	188	11.5	0.216	16.9	435	8.21	123.1	30	26	41.7	32.2	1.68	6	1.02
0	1	1	23.74	12	0	0	0	0	1	0	0	0	0	0	0	0	0	45.5325	20	9.23	6.49	2.02	0.55	5.16	152	0.465	90.1	326	207	10.4	0.216	16.5	483.9	3.55	67.6	20	21	47.8	25.2	0.66	6	1.018
0	1	1	26.1224	12	0	1	2	1	1	0	0	0	1	0	0	0	0	45.4325	31	10.43	8.19	1.71	0.43	5.4	165	0.505	93.5	327	200	14.3	0.29	21.6	349.8	8.4	110.3	25	25	48.6	32.1	1.01	6	1.016
0	1	1	25.6489	12	0	0	1	0	1	1	0	0	1	0	0	0	1	45.4206	2	10.01	5.9	3.05	0.78	4.74	150	0.43	90.7	349	285	10.4	0.3	11.6	576.9	12.71	117.7	17	23	41.3	28.3	1.93	6.5	1.003
1	1	0	25.7117	312	2	0	2	0	1	0	0	0	0	0	0	1	1	45.3699	14	7.46	5.08	1.68	0.48	4.64	135	0.427	92	316	167	13.1	0.22	16.8	238.7	8.75	87.6	20	22	43.1	26.5	1.67	6	1.012
1	1	0	23.0546	348	0	1	2	0	1	0	0	0	0	0	0	0	0	45.3075	47	4.84	3.41	1.08	0.24	2.74	94	0.301	110	311	66	13.9	0.091	16.7	417.2	9.13	87.8	16	22	43.1	34.3	1.07	7	1.013
0	1	1	24.2187	12	0	0	0	0	0	1	1	0	0	0	0	0	0	45.1915	36	9.21	6.63	1.78	0.69	5.54	165	0.491	88.5	337	322	8.6	0.277	15.9	433.6	4.75	75.2	18	16	45.1	25.7	0.82	5	1.014
0	1	0	28.2284	24	0	0	1	0	1	1	0	0	0	0	0	0	0	45.1343	9	5.56	3.83	1.36	0.33	5.22	151	0.472	90.4	321	215	10.1	0.217	16	367.9	8.14	100.5	29	28	44.9	38.7	2.21	6.5	1.022
0	0	0	20.4518	12	2	0	1	1	1	0	0	0	0	0	0	0	1	45.1226	21	4.38	2.48	1.68	0.2	4.76	150	0.473	91.8	343	198	10.7	0.21	13.4	488.3	5.61	110.1	11	15	45.2	33.4	2	5.5	1.008
0	1	0	30.1103	60	0	1	1	0	0	0	1	0	0	1	0	0	0	45.0398	10	9.33	4.62	3.69	0.57	5.7	165	0.499	87.5	331	252	11.3	0.29	14.1	730.1	5.53	81.4	58	38	41	33	1.35	6	1.03
0	0	0	23.2335	120	2	0	0	0	0	0	1	0	0	0	0	1	1	44.9302	5	8.21	4.53	2.84	0.38	5.11	166	0.477	93.5	347	197	12.7	0.25	16.8	541.4	3.75	77.4	27	22	22.9	32.5	1.29	6.5	1.01
0	1	1	21.3039	1	0	1	1	0	1	0	0	0	0	0	0	0	0	44.9032	4	7.49	4.6	2.11	0.39	4.83	162	0.475	98.3	340	194	11.4	0.222	16.6	545.6	3.66	83.7	18	23	50.8	25.9	0.88	6	1.018
0	1	1	29.0657	132	2	0	1	0	0	0	0	0	0	0	0	0	1	44.8661	18	9.14	5.47	3.2	0.32	5.29	158	0.468	88.5	337	237	12	0.284	16.5	534.6	5.53	84.7	35	23	44.6	33.6	1.13	5.5	1.02
0	1	1	30.863	48	1	1	1	0	1	1	1	0	0	0	0	0	1	44.8209	16	6.35	4.33	1.52	0.41	5.1	153	0.451	88.4	339	280	10	0.28	11.6	639	5.3	80.4	112	78	54	38.4	1.55	5.5	1.011
0	1	0	30.1205	132	0	1	1	0	0	0	1	0	1	0	0	0	1	44.6328	6	6.1	3.97	1.76	0.28	5.24	162	0.496	94.7	326	210	11.1	0.233	16.3	816.1	7.3	100.5	57	26	45.1	35.5	26.2	7	1.011
1	1	0	24.4646	384	2	1	2	0	0	1	0	0	1	0	1	0	1	44.5537	12	4.61	1.92	1.98	0.36	4.99	148	0.437	87.6	339	238	11.5	0.27	14.9	609.8	5.05	109.3	33.5	32.9	49.2	36.5	1.2	5	1.015
1	1	0	22.8624	240	2	1	2	0	1	0	0	0	1	1	1	0	1	44.2835	14	11.02	7.21	2.44	1.13	4.77	140	0.45	94.3	311	207	12.4	0.26	16.2	585.5	7.75	91.7	22	22	42.4	36.3	1.44	5.2	1.011
0	0	1	23.1911	24	0	0	0	0	0	0	0	0	0	0	0	0	0	44.1204	11	5.62	3.43	1.81	0.23	4.74	143	0.429	90.5	334	135	10.9	0.147	16.9	516.9	4.23	75.1	36	24	42.1	28.4	0.81	5.5	1.017
0	1	1	32.872	84	2	1	1	0	0	0	0	0	0	0	0	1	1	44.0622	5	5.74	3.4	1.79	0.42	5.17	151	0.464	89.7	325	245	11.6	0.284	16.8	506.1	5.41	109.4	36	24	43.2	30.7	1.13	6.5	1.013
0	1	1	20.7612	84	0	0	1	1	0	0	0	0	0	0	0	1	0	43.9153	4	8.53	4.8	3	0.49	4.37	155	0.452	103.4	343	200	12.6	0.25	18.5	552.5	9.31	122.8	15	30	42.6	33.5	1.38	6	1.005
0	1	1	22.1453	3	0	0	1	0	1	0	0	1	0	0	0	0	0	43.8857	2	6.44	3.95	1.78	0.34	4.62	144	0.435	94.1	332	197	11.3	0.222	17.1	496.1	5.97	111.3	37	27	37.6	42.2	1.26	6	1.004
0	1	1	28.8415	60	2	0	1	0	1	0	0	1	1	0	0	1	1	43.6727	28	13.67	10.4	2.41	0.57	5.61	161	0.503	89.6	321	427	9.6	0.409	16.3	352.3	3.96	105.1	40	42	44.3	35.9	0.98	6.5	1.02
0	1	1	27.6817	24	0	1	1	1	1	0	0	0	0	0	1	0	0	43.5021	23	7.52	5.58	1.58	0.32	4.86	142	0.439	90.04	323	229	12.4	0.282	116.8	586.8	5.87	143	86	36	45.6	36.2	1.74	5	1.013
0	1	0	26.3465	180	0	1	1	0	0	1	1	0	0	0	0	0	1	43.4851	19	9.31	6.78	1.9	0.47	5.93	179	0.529	89.3	338	189	10.9	0.207	16	522.1	3.99	70.7	59	33	48.6	28.6	1.06	6	1.021
1	1	1	24.8163	96	0	1	1	0	1	0	0	0	1	0	0	0	1	43.3735	61	8.31	6.38	1.31	0.54	4.61	151	0.451	97.8	335	193	12.9	0.25	20	498.5	5.63	107.9	25	27	41.8	36.1	0.98	6.5	1.01
0	1	0	25	3	0	1	1	1	0	0	0	0	0	0	0	0	0	43.2365	25	7.97	4.55	2.71	0.55	5.29	155	0.482	91.2	322	119	16.5	0.197	16.8	651.1	3.6	98.5	24	26	47.5	28.9	1.14	5.5	1.012
0	1	1	27.6817	120	0	1	1	0	1	0	0	0	0	0	0	0	1	42.9409	14	5.72	3.85	1.45	0.28	5	150	0.457	91.4	327	159	11.2	0.178	16.8	563.4	9.16	116.7	28	29	35.9	35.8	0.67	6	1.02
1	1	0	26.8923	360	2	0	0	1	1	1	1	0	0	1	0	0	1	42.8702	35	16.5	12.58	3.07	0.71	5.01	148	0.445	88.9	332	188	14.5	0.271	16.4	456	3.82	91.7	66	40	42.9	34.4	1.35	5.5	1.024
0	1	1	25.4055	24	2	1	2	0	1	0	1	0	0	0	0	0	0	42.8638	2	6.57	4.07	1.98	0.25	5.13	150	0.457	89.1	328	201	9.7	0.195	16.5	512.6	3.02	77.1	14	17	55.9	28.1	1.09	5	1.012
0	0	1	22.8659	12	1	0	2	0	1	0	1	0	0	0	0	0	1	42.5455	10	5.29	2.81	1.84	0.35	5.57	164	0.52	93.4	315	219	10.3	0.225	16.6	352.8	3.82	75.9	52.6	23	52.6	31.3	0.93	6	1.021
0	1	1	19.3698	36	0	1	1	0	0	0	0	1	0	0	1	0	1	42.3351	2	7.22	4.24	2.4	0.49	5.44	175	0.495	91	354	192	12.3	0.24	16.8	226	4.06	94.9	46	25	43.6	30.4	0.87	5	1.004
0	1	1	25.4694	12	0	0	2	1	1	0	0	0	1	0	0	0	0	42.21	75	8.18	5.28	2.23	0.51	6.42	128	0.395	61.5	324	310	10	0.309	15.5	403.5	8.27	128	30	20	40.8	35	1.59	5	1.018
0	1	1	30.303	96	0	0	2	1	1	1	0	0	0	0	1	0	0	42.1321	4	7.17	5.26	1.39	0.49	4.92	153	0.452	91.9	340	268	9.2	0.248	16	579	2.69	86.3	19	19	45.4	29	0.9	6	1.005
1	1	0	25	216	2	0	1	0	0	0	0	0	0	0	0	0	1	42.1263	17	8.1	3.74	3.48	0.63	5.56	181	0.545	98	333	192	10.8	0.206	16.9	514.8	4.87	85.5	20	23	48.7	32.2	1.25	6.5	1.005
1	1	0	24.2215	36	1	1	2	0	1	0	1	0	1	0	0	0	1	42.0059	34	5.28	2.96	1.87	0.32	4.35	145	0.446	102.6	326	166	12.4	0.207	16.8	558.4	5.55	102.5	28	26	45	29.6	1.28	6	1.012
1	1	0	26.3101	84	0	1	2	0	1	0	1	0	0	1	0	1	1	41.9165	26	8.43	5.79	1.93	0.56	4.23	134	0.419	98.9	320	191	13	0.248	16.8	568.3	5.47	93.4	14.5	26.9	47.1	34.7	0.71	5.5	1.017
1	1	0	22.0386	240	2	0	1	0	1	0	1	0	0	1	1	0	1	41.8952	2	5.41	3.83	1.21	0.29	5.26	169	0.494	93.3	342	111	10.8	0.26	13.1	415.4	4.78	91.6	76	45	44.3	29.1	1	5.5	1.027
0	1	1	27.8718	48	2	1	0	1	1	0	1	0	1	1	0	0	0	41.7526	25	10.83	7.45	2.53	0.71	4.98	158	0.468	94.1	336	199	11.5	0.229	17	654	4.98	135.8	22	21	40.9	37.1	1.53	6	1.015
0	1	0	24.5351	108	0	1	1	0	1	0	1	0	1	0	0	0	1	41.6589	37	8.29	4.23	3.25	0.62	5.1	160	0.459	89.8	349	289	10	0.29	17	574.2	5.36	114	61	36	49.1	24.4	0.99	5	1.004
0	1	1	26.3465	684	0	0	0	0	0	0	1	0	0	0	0	0	0	41.5853	7	7.91	4.34	2.94	0.45	5.06	165	0.476	94.1	347	202	10	0.202	16.3	543.8	4.43	70.9	11	19	52.5	30.3	0.88	5.5	1.017
1	1	0	28.5542	48	1	0	1	1	0	0	0	0	1	1	1	0	1	41.5197	28	8.06	4.92	2.34	0.7	5.08	153	0.47	92.4	326	231	10.8	0.249	16.5	471.2	5.84	88.7	78	43	44.3	36.3	1.54	6	1.012
0	1	0	28.6851	108	2	1	1	0	1	0	0	0	0	0	0	0	1	41.5116	75	6.36	3.83	1.95	0.38	4.92	138	0.424	86.3	325	274	12	0.33	16.5	891.2	6.09	103.2	66	124	39.5	36.3	2.18	5	1.014
0	0	1	23.4952	24	0	0	2	0	1	0	0	0	1	1	0	0	0	41.4395	3	6.64	3.63	2.49	0.41	5.71	169	0.506	88.6	334	313	10.8	0.34	14.1	308.3	4.74	100.2	19	22	45.7	27.4	1.17	6	1.018
0	1	0	20.202	6	1	0	1	0	0	0	0	0	1	0	0	0	0	41.1466	24	10.65	8.22	1.56	0.7	5.52	164	0.504	91.4	324	155	13.3	0.206	16.6	556.2	5.64	137.8	14	20	38	37.7	1.11	5.5	1.013
1	1	0	29.2969	144	2	0	2	0	1	0	1	0	0	1	0	0	1	40.972	37	7.61	4.77	2.06	0.46	4.11	129	0.396	96.2	327	99	15.7	0.155	16.5	416.5	6.78	114.4	51	33	46.4	32	1.03	6.5	1.02
1	1	1	27.6817	156	2	1	0	1	1	0	1	0	1	0	0	0	1	40.9655	8	8.92	6.97	1.48	0.41	4.58	137	0.439	95.9	312	232	9.5	0.219	16.1	602.9	5.26	75.4	39	38	42.7	35.6	1	5	1.014
1	1	0	25.9516	60	2	0	2	1	1	0	0	0	0	0	0	0	1	40.5854	43	8.05	5.33	2.13	0.47	4.83	145	0.458	94.9	317	293	10.6	0.31	16.3	554.6	4.72	110.7	15	19	38.4	35.8	1.12	5	1.008
1	1	0	29.2184	60	0	0	2	1	1	0	0	0	0	0	0	0	1	40.4509	22	4.1	2.56	1.02	0.21	2.03	56	0.19	93.8	295	131	13.3	0.175	17.1	666.7	7.06	110	15	18	42.4	32.8	0.89	5.5	1.019
0	1	1	27.0416	36	0	1	1	0	0	0	0	0	0	0	0	0	0	40.4378	16	7.79	4.54	2.57	0.55	4.86	155	0.463	95.3	335	149	14	0.21	21.7	635.2	4.18	86.8	43	41	52	31.6	0.84	7	1.013
0	1	1	24.2215	24	1	1	1	0	1	0	0	0	0	0	0	0	1	40.4113	18	5.9	3.05	2.2	0.39	5.17	148	0.454	87.8	326	279	9.2	0.257	16	544.3	6.21	88.3	32	28	44.1	34.8	1.18	5	1.018
1	1	1	27.5482	120	0	0	1	0	0	0	0	0	0	0	0	0	1	40.4082	79	16.82	13.36	2.34	0.82	4.36	122	0.393	90.2	311	354	11.5	0.407	16.6	445	6.57	117.6	28	28	39	43.8	1.73	6.5	1.019
1	1	0	26.4463	48	0	1	2	0	1	0	0	0	1	0	0	0	1	40.32	15	11.65	8.83	1.55	0.95	4.88	152	0.452	92.8	335	299	10.6	0.316	16.3	394.4	5.88	115	34	27	44.1	32.1	1.05	5	1.023
0	1	0	31.3536	5	0	1	1	0	1	0	1	0	1	0	0	0	0	40.186	14	6.63	4.59	1.56	0.43	5.23	155	0.466	89	333	221	10.4	0.231	16.7	501.4	4.26	86	157	54	45.7	29.9	1.34	5.5	1.015
0	1	1	21.6418	72	0	0	1	0	0	0	0	0	0	0	0	0	0	39.7882	3	6.18	1.72	0.41	0.41	5.21	145	0.422	81	344	262	9.9	0.26	11	308.1	5.87	86.1	47	29	50.1	32.7	1.37	5.5	1.017
1	1	0	23.4236	156	1	1	2	0	0	0	0	0	1	1	0	0	1	39.6827	13	6.43	3.45	2.24	0.45	5.19	162	0.481	92.7	336	235	9.1	0.214	16.2	637.3	6.02	95.8	34	22	49	25	1.21	6	1.001
0	1	1	25.9095	108	1	0	1	0	0	1	1	0	0	1	0	0	1	39.6343	10	9.09	4.57	3.7	0.44	5.84	169	0.514	88	329	244	12.5	0.304	17	501.3	5.5	63	29	18	46.9	30.5	0.87	5	1.011
0	1	1	28.0899	36	0	0	1	1	1	0	0	0	1	0	0	0	0	39.5823	11	9.26	5.85	2.54	0.7	5.27	151	0.485	91.9	311	154	11.6	0.271	16.4	418	6.27	101.5	21	23	46.5	26.1	1.35	5	1.012
0	1	1	23.3355	168	0	0	0	0	0	1	1	0	0	0	0	0	0	39.4749	14	6.16	3.62	2.26	0.23	4.55	142	0.431	94.9	329	174	12.1	0.21	16.5	578	5.49	77.7	23	25	48	30.1	0.78	6	1.016
0	1	1	18.6012	120	2	1	1	0	1	0	0	0	1	1	0	1	0	39.4551	13	10.47	6.72	2.87	0.65	5.51	161	0.476	86.4	338	308	10.4	0.32	12.3	273.4	10.7	96.9	12	18	39.2	38.4	1.73	5	1.016
1	1	0	28.6501	132	0	1	1	0	1	0	0	0	1	1	0	0	1	39.33	63	11.67	8.47	2.33	0.67	4.84	138	0.44	91	314	453	9.9	0.45	16.2	590.7	6.96	96	39	29	47	46.4	1.48	5	1.017
0	1	0	24.9108	132	2	1	1	0	0	0	0	0	0	0	0	0	0	39.0495	3	6.32	3.9	1.75	0.42	5.3	158	0.489	92.2	324	189	9.5	0.179	16.4	365.3	6.79	90.9	25	38	43.6	35.1	1.26	7	1.018
1	1	0	27.0416	60	2	1	2	1	1	0	0	0	1	0	0	0	1	39.0194	5	5.2	3.1	1.73	0.31	4.45	128	0.403	90.6	317	196	10.4	0.203	16.7	693.1	5.98	93	19	21	50	30	0.91	5.5	1.012
1	1	0	23.3242	144	2	1	2	0	1	0	0	0	0	0	0	0	1	39.0194	5	6.26	3.81	1.9	0.37	6.03	172	0.527	87.4	326	224	9.7	0.241	16	624.4	3.22	68.2	49.8	61	51.2	27.9	0.76	5	1.01
1	1	0	30.0433	144	2	1	1	0	1	0	1	0	0	1	0	0	1	38.9408	21	9.2	6.61	2.21	0.35	5.65	169	0.514	90.9	329	210	11.3	0.293	17.2	585.5	4.29	92.3	154.6	67.2	54.4	34.1	1.13	5.5	1.012
0	1	1	21.5139	8	0	1	1	0	0	1	1	0	0	0	0	0	1	38.7491	11	6.51	3.98	1.88	0.37	5.06	157	0.462	91.3	340	112	14.2	0.16	22.7	651	4.3	77	69	36	50.1	23.5	0.82	5	1.023
0	1	0	26.5731	96	1	1	2	0	0	1	0	0	0	0	0	0	1	38.6731	75	6.02	3.65	2	0.27	4.88	142	0.442	90.06	322	122	15.6	0.19	16.4	500.6	8.4	133.6	18	26	37.4	29.2	1.72	5.5	1.009
1	1	0	26.3702	60	1	1	0	0	1	0	1	0	1	0	0	0	1	38.6678	39	5.85	3.29	1.82	0.62	3.5	118	0.355	101.6	333	229	10	0.23	16.2	584.7	7.64	120.1	57	79	39.2	41.5	1.72	5.5	1.018
0	1	1	29.3848	48	2	1	1	0	0	0	1	0	1	0	0	0	1	38.5512	3	9.48	6.26	2.28	0.8	4.98	156	0.473	94.9	329	205	11.4	0.233	16.5	562.4	4.17	88.9	44	33	45.6	37.6	0.97	6	1.015
0	1	0	24.1115	156	0	0	1	0	1	0	0	0	0	1	0	0	1	38.3679	7	9.93	6.57	1.99	1.14	6.06	176	0.532	87.9	330	215	87.9	215	16.3	494.3	6.33	134.7	88	44	53.3	32.5	1.51	6.5	1.01
0	1	1	25.6173	12	1	0	2	0	0	0	0	0	0	0	0	1	0	38.3217	30	9.13	5.48	2.78	0.58	4.94	157	0.47	95	334	294	10.7	0.314	16.8	591.8	8.94	128.7	113	65	49	34	2.25	6.5	1.013
0	1	0	25.3906	72	2	0	1	1	0	0	0	0	1	0	0	0	1	38.1593	16	6	3.42	2.23	0.25	5.28	156	0.482	91.3	323	150	13.4	0.201	16.8	522.6	5.48	106.7	42	25	51	29.8	1.17	5	1.014
0	1	1	23.3844	48	0	0	1	0	1	0	1	0	0	0	0	0	0	38.1	12	9.2	7.01	1.51	0.62	5.49	159	0.495	90.03	321	222	10.6	0.235	16.8	569.6	4.91	100.8	31	20	46.3	34.5	1.39	5.5	1.017
1	1	0	22.2291	24	2	1	2	0	1	0	0	0	0	0	0	0	0	37.9326	33	20.9	19.18	0.51	1.1	4.47	146	0.431	96.4	338	213	9.3	0.199	16.1	308.2	10.85	95	25	18	43.3	30.7	1.31	6	1.012
0	0	0	27.0552	29	0	0	1	0	0	0	0	0	1	1	1	0	0	37.7538	12	7.06	4.2	2.31	0.38	5.47	165	0.506	92.5	327	249	12.3	0.306	16.7	304.2	4.84	112.9	19	17	40.9	28.8	2	5	1.01
0	1	1	23.4375	120	0	1	1	0	0	0	1	1	1	0	0	0	0	37.4595	11	6.07	3.32	1.93	0.58	5.04	160	0.463	91.9	346	179	11.9	0.21	16	284.7	7.21	111	48	27	39.2	24.9	1.3	5	1.011
0	1	1	22.8571	48	0	0	1	0	1	0	0	0	0	0	0	1	0	37.3846	2	7.87	5.62	1.69	0.38	5.37	153	0.47	87.5	325	167	12.4	0.208	16.3	689.8	5.17	145.6	14	40.5	42	40	2.47	5.5	1.02
1	1	0	23.1084	108	0	0	1	0	1	0	0	0	0	1	0	1	0	37.316	13	15.49	12.36	2.04	0.82	5.08	156	0.485	95.5	321	100	15.1	0.151	16.6	687.6	11.95	132.4	12.6	21.1	40.9	29.7	2.6	6	1.019
0	1	1	18.1661	2	0	1	1	1	1	0	0	0	1	0	1	0	0	37.2073	2	5.44	2.91	2.25	0.22	5.99	182	0.532	88.8	342	175	10.4	0.181	16.4	516.7	4.25	114.8	126	75	45.6	40.4	1.3	5	1.02
0	1	0	23.634	96	0	1	1	0	1	0	1	0	0	0	0	1	1	37.1613	7	10.72	7.48	2.57	0.53	4.96	157	0.508	102.5	309	179	10.5	0.188	16.2	702.6	5.37	80.6	61.7	38.2	50.8	30.7	0.85	5	1.003
0	1	0	25.9695	12	1	0	0	0	0	1	0	0	1	0	0	0	0	36.9776	14	9.73	5.2	3.62	0.38	5.42	154	0.451	83.2	341	270	10.3	0.278	16.4	392.8	3.51	84.7	32	35	42.7	38.1	0.95	5	1.021
1	1	0	25.9516	144	0	1	2	0	1	1	1	0	1	1	0	0	1	36.9316	6	6.93	4.69	1.57	0.39	4.81	140	0.44	91.4	319	127	0.135	10.6	16.5	753.9	6.07	108.2	25	25	42.4	36.7	1.17	6	1.02
1	1	0	26.1719	144	2	1	2	1	1	0	1	0	0	0	0	0	1	36.8394	21	9.19	6.98	1.84	0.22	4.66	146	0.439	94.2	334	283	10.6	0.299	16.4	529.2	5.57	83.2	31	22	50.6	34.8	0.68	5	1.011
1	1	1	23.3887	204	0	0	2	1	1	0	0	0	0	1	0	0	1	36.7685	41	8.87	6.32	1.52	0.45	5.3	148	0.471	89	314	271	10.08	0.293	16.6	584.1	7.02	89	137	154	47.5	33.1	1.01	5.5	1.024
0	1	0	28.4082	84	0	1	0	0	1	0	0	0	0	1	1	0	0	36.2735	73	4.73	2.92	1.33	0.36	4.98	143	0.431	86.6	332	259	9.4	0.243	16.3	715.2	7.16	160.6	30	30	35.5	40.1	0.93	6	1.021
1	1	0	24.7676	36	0	0	2	1	1	0	0	0	0	1	0	0	1	36.2302	23	6.34	3.9	1.83	0.44	5.4	159	0.492	91.2	323	228	9.9	0.226	16.7	746.2	4.07	134.5	48	30	39.4	33.5	1.97	6.5	1.006
1	1	0	27.5482	168	2	1	2	0	1	0	1	0	0	0	1	0	1	35.8468	14	4.56	2.72	1.5	0.31	4.46	150	0.437	97.8	344	212	9.3	0.197	16.2	598.1	4.92	94	18	15	47	32.8	1.15	6	1.023
0	1	0	27.6817	48	0	0	1	0	1	0	1	0	0	0	0	0	1	35.6571	8	9.13	6.66	1.59	0.55	4.66	144	0.409	87.7	353	206	11.3	0.234	16.4	307.8	6.15	84	32	19	42.1	26.3	1.19	5.5	1.025
0	1	1	23.3556	36	1	0	0	0	0	0	0	0	0	0	0	0	0	35.3396	20	4.88	2.98	1.61	0.23	5.22	161	0.486	93.1	332	119	15	0.179	16.4	638.2	5.62	112.3	33	21	47.6	30.3	1.3	6	1.012
0	1	1	24.4898	48	1	0	0	0	0	0	1	0	0	1	0	1	0	35.0532	33	8.56	3.79	3.85	0.52	5.88	148	0.477	81.1	310	307	14.9	0.21	23.4	622	10.96	171.1	18	19.8	51.2	3.2	1.41	6.5	1.008
0	1	0	19.2121	17	0	1	1	1	1	1	1	0	1	0	0	0	0	34.8426	9	12.04	7.86	3.43	0.47	5.59	162	0.482	86.2	335	229	11.7	0.268	17.1	543.2	7.72	118.2	18	14	38.1	28.6	1.48	6	1.016
0	1	1	29.4029	144	2	1	1	0	0	1	0	0	0	0	0	0	1	34.6167	2	9.37	5.74	2.59	0.58	5.75	177	0.538	93.6	330	137	15.2	0.209	16.4	610.3	3.67	101.5	26	21	49.3	26.6	1.07	5.5	1.03
0	1	1	25.9949	36	0	0	0	0	0	0	0	0	1	1	0	0	0	34.6144	7	4.3	2.31	1.69	0.25	4.21	134	0.402	95.7	332	166	11.7	0.195	16.4	611.9	7.78	140.3	43	38	45.3	34.5	1.53	5.5	1.023
0	1	0	24.2187	60	2	1	0	0	0	0	1	1	0	0	0	0	1	34.3273	21	7.99	4.5	2.85	0.55	4.88	153	0.446	91.4	344	282	9.7	0.273	16.4	415.2	5.5	99	9	12	37.9	28.3	1.34	7	1.01
1	1	0	23.4375	264	2	0	1	0	0	0	0	0	0	0	0	0	1	34.2563	6	9.35	6.56	2.23	0.35	5.3	159	0.471	88.9	337	216	10.4	0.225	16.5	208.5	5.86	76.8	12	23	47.7	31.9	1.24	6	1.013
0	1	1	25.6055	12	2	1	1	0	0	1	1	0	0	0	0	0	1	34.1675	10	7.06	4.09	2.41	0.39	5.51	160	0.487	88.4	329	254	10.8	0.27	12.1	273.4	3.96	105.1	38	30	43.5	33	1.4	6.5	1.017
1	1	1	23.4586	96	0	1	1	0	1	0	0	0	0	1	0	0	1	34.1108	6	5.72	2.4	2.43	0.46	5.24	163	0.502	95.8	324	225	9.9	0.224	16.7	750.8	4.32	102.9	42	34	48.1	39.8	1.09	6	1.01
0	1	1	27.9431	144	0	1	0	0	0	0	0	0	1	0	0	0	1	33.951	17	10.24	6.73	2.64	0.64	5.07	148	0.446	87.9	331	295	9.9	0.29	16.1	256.2	10.13	151.1	13	14	42.8	32.7	1.83	5.5	1.015
1	1	1	26.7755	96	0	0	1	0	1	0	0	0	0	0	0	1	0	33.6497	83	12.26	9.72	1.76	0.65	3.5	102	0.336	96.2	304	179	13.3	0.238	16.7	754.6	11.72	154.4	18	25	39.5	40.9	2.87	6	1.033
1	1	0	27.6817	96	0	1	2	0	1	0	0	0	1	0	0	0	1	33.4906	41	11.57	8.64	1.84	0.79	5.44	141	0.44	81	320	249	12	0.3	16.2	530.8	6.33	153.5	19	29	42.2	38.3	1.9	6	1.021
0	1	1	24.6914	2	0	0	1	0	0	0	0	0	0	0	1	1	0	33.4894	12	9.42	7.49	1.69	0.22	5.36	158	0.463	86.4	341	238	11.3	0.27	14.3	751.9	13.81	164.9	20	27	33.3	50.1	3.08	5.5	1.006
0	1	1	24.6755	12	0	1	1	0	0	0	0	0	0	0	0	0	0	33.2578	6	6.59	3.78	1.78	0.51	5.27	158	0.471	89.4	335	285	10.6	0.3	12.4	605.3	3.79	102.4	17	25	46.9	28.3	1.15	5	1.013
0	1	1	24.2215	168	0	0	1	0	0	0	0	0	0	0	0	0	0	32.6272	14	7.38	3.85	2.65	0.55	4.1	128	0.388	94.6	330	132	13.4	0.18	23	530.3	5.14	90.3	34	30	49.1	33.6	0.87	6	1.016
1	1	0	19.0311	60	2	1	2	0	1	1	0	0	0	0	1	0	1	32.4825	8	6.66	3.97	2.1	0.41	5.01	158	0.462	92.1	342	258	9.9	0.256	16.1	672.3	4.2	82.9	36	24	47.5	26.9	0.89	6	1.018
0	1	0	32.4557	36	1	0	0	0	1	0	1	0	1	0	0	0	1	32.4812	10	9.89	6.73	2.43	0.42	5.69	168	0.474	83.3	355	328	8.8	0.289	16.3	468.4	5.33	93.1	27	24	43.9	33.5	0.93	6	1.016
1	1	1	19.0039	96	0	1	2	0	0	0	0	0	0	0	0	0	0	32.0646	120	6.94	4.85	1.21	0.69	4.19	122	0.382	91.2	319	176	12.5	0.22	16.6	794.6	3.23	89.1	54	30	47.9	28.5	1.87	6.5	1.02
0	1	0	23.6614	48	1	1	1	0	1	0	1	0	0	0	0	0	1	31.7401	4	8.7	5.36	2.74	0.42	5.47	173	0.503	91.9	343	238	11.3	0.268	16.9	801.7	7.72	129.3	20	29	40.1	34.4	1.46	5.5	1.01
1	1	1	23.8751	108	0	0	0	0	0	1	1	0	0	0	0	0	0	31.5287	6	8.08	5.58	1.76	0.36	5.06	157	0.451	89.1	349	187	11	0.205	16.7	303.8	9.25	94.2	33	27	45.5	29	1.25	6	1.007
1	1	1	24.1833	32	1	1	1	0	0	0	0	1	1	1	1	1	1	31.104	68	9.66	6.71	2.31	0.55	4.4	133	0.408	92.7	327	198	12	0.237	17.4	537.4	8.54	162.5	19	22	39.7	33.9	1.98	6	1.025
0	1	0	28.3447	120	0	0	0	0	0	0	0	0	1	0	0	0	1	31.0062	7	6.47	4.82	1.23	0.28	4.68	144	0.441	94.1	326	162	12	0.194	17	514.6	7.58	144.9	49	38	44.7	31.8	2.11	6.5	1.008
0	1	0	23.8751	108	1	1	2	0	0	1	1	0	0	1	0	1	1	30.5217	39	10.21	7.1	2.35	0.53	4.37	132	0.405	92.8	326	195	12.9	0.252	17.1	565.3	4.84	119.6	30	24	45.1	34.2	1.21	5.5	1.002
0	1	0	27.4348	48	0	0	0	1	0	0	1	0	1	1	0	0	1	30.2824	8	10.94	7.88	2.33	0.64	4.84	148	0.459	94.9	322	123	12.6	0.155	17.1	740.8	4.64	119	73	35	49.4	22.8	1.01	6.5	1.011
0	1	0	22.0386	28	0	0	1	1	1	0	1	0	0	0	0	0	0	29.8697	5	6.54	4.29	1.7	0.39	5.44	181	0.538	99	336	189	12.5	0.237	16.7	754.2	9.13	105	18	16	40.9	30.2	1.28	6	1.02
1	1	0	26.1719	120	2	1	0	1	1	1	0	0	1	0	0	0	0	29.7829	18	6.01	3.49	1.68	0.5	4.69	149	0.456	97.1	328	144	14.1	0.202	16.5	599.1	6.73	155.3	62	35	42.6	27.8	2.47	7.5	1.01
0	0	0	22.0317	120	2	0	0	0	0	0	1	0	0	0	0	1	1	28.8064	6	5.03	1.93	2.69	0.31	4.49	145	0.424	94.5	343	218	10.6	0.232	16.6	317.7	6.36	112.1	35	24	47.9	33.1	1.29	6	1.015
1	1	0	20.5078	60	0	0	0	0	0	0	0	0	0	0	0	0	1	28.3819	5	8.7	5.06	2.72	0.63	4.94	157	0.462	93.4	341	158	13.1	0.207	16.5	594.4	6.88	77.5	90.2	52.8	47.8	30.5	0.61	7	1.015
0	1	0	22.3685	4	1	1	0	0	0	1	0	1	1	0	0	0	1	27.8033	13	17.15	12.59	3.18	1.29	5.81	176	0.53	91.2	332	181	12.4	0.22	17.3	579.1	8.69	121	23	22	42.3	32.9	1.4	5	1.01
0	0	0	37.0216	48	2	0	0	1	1	0	0	0	0	0	0	0	0	27.5778	6	9.73	6.17	2.53	0.68	5.31	163	0.478	90	341	319	10.3	0.328	16.5	772.5	5.03	91.9	14	18	47.9	28.4	1.02	6.5	1.01
1	1	0	22.3757	192	2	1	0	0	1	0	0	0	0	0	0	0	1	27.3155	16	8.09	5.05	1.47	0.59	4.45	132	0.395	89	333	240	8.5	0.205	15.8	626.5	5.52	77.6	36	43	46.4	29.1	0.94	6	1.015
1	1	0	30.7647	37	0	1	0	0	0	1	0	1	1	1	0	1	0	27.0769	5	9.24	5.37	2.85	0.68	5.11	156	0.459	89.8	340	159	10.8	0.17	12.9	454.7	6.63	105.3	83	54	43.3	31.1	1.28	6.5	1.011
0	1	0	23.4375	156	0	1	1	0	1	0	0	1	0	0	0	1	0	26.8188	10	7.83	5.5	1.53	0.45	5.54	168	0.498	89.9	337	196	12.1	0.24	16.6	655.6	9.66	149	36	22	41.5	35.6	2.42	5	1.014
0	1	0	26.1224	5	0	1	1	0	0	0	0	0	0	0	0	0	0	26.6483	23	6.93	4.53	1.68	0.59	4.9	155	0.441	90	351	219	11.5	0.25	14.7	617	7.93	138.2	14	19	38.8	33.9	2.2	5.5	1.019
1	1	1	26.0375	324	1	0	2	0	1	0	0	0	0	0	0	0	1	25.5855	59	13.48	10.95	1.57	0.69	4.03	116	0.368	91.4	315	244	10.4	0.252	16.3	665.6	5.54	155	35	18	35	34.3	2.21	8	1.016
1	1	0	21.8724	228	2	1	2	0	0	0	1	0	0	0	0	0	1	25.2186	77	7.71	6.05	0.95	0.41	3.07	93	0.29	94.3	321	269	8.9	0.238	16.2	501.5	7.76	155	8	18	29.3	41.3	2.51	5	1.017
0	1	1	19.5312	36	0	0	1	0	1	0	0	0	0	0	0	0	1	25.1417	2	6.64	4.88	1.39	0.34	4.72	157	0.461	97.7	340	109	13.1	0.144	17	602.4	2.76	98.8	12	16	50.5	32.4	0.98	5.5	1.013
0	1	0	23.4236	60	1	0	1	0	0	0	0	0	0	0	0	0	1	24.8708	3	8.09	6.6	1.15	0.33	4.45	148	0.427	96	347	149	9.1	0.14	9.2	464.9	13.74	137.8	12	16	33.7	47.4	2.18	6	1.008
0	1	0	29.4118	3	0	1	1	1	1	0	0	0	1	0	0	0	0	24.5111	24	7.76	4.65	2.38	0.59	6.1	127	0.401	65.7	317	45	9.8	0.044	14	376.6	9.39	176.1	21	19	41.2	32.4	3.17	5	1.007
0	1	0	22.0386	12	0	1	1	0	1	0	0	0	1	0	0	0	0	23.4323	12	7.69	4	3	0.52	4.56	142	0.423	92.8	334	178	11.4	0.204	16.3	444	8.67	144.8	79	56	46.4	22.4	2.11	6	1.028
1	1	0	27.5802	132	2	1	1	1	1	1	1	0	1	0	0	0	1	21.5177	63	6.42	2.85	3.08	0.44	4.15	121	0.392	94.5	309	300	9.9	0.297	16.2	440.8	15.3	218.7	23	26	40.1	36.7	2.85	5.5	1.019
0	1	1	21.2585	178	2	1	1	0	1	0	1	0	0	0	0	0	0	17.7328	9	8.4	5.51	2.29	0.44	5.37	169	0.492	91.5	343	277	9.9	0.274	16.5	292.8	12.4	222.3	32	30	37.2	39.3	2.68	5.5	1.031
1	1	0	27.4406	24	0	1	2	0	0	0	0	1	0	1	0	0	0	14.429	34	9.79	7.94	0.93	0.84	5.46	165	0.497	91.1	331	297	10.3	0.306	16.6	588.9	7.24	248	29	36	45.8	35.3	1.93	6	1.012
