# Supplementary material for: Establishment and Validation of Predictive Model of Tophus in Gout Patients
Source: J Clin Med. 2023 Feb 22;12(5):1755. doi: 10.3390/jcm12051755 (PMC10002994; doi:10.3390/jcm12051755)
Supplement: Supplementary file 1 [file jcm-12-01755-s001.zip › Tata S1. Multi-class ML model samples the detailed results 10 times.xlsx]

## Sheet: Sheet1
Tata S1: Multi-class ML model samples the detailed results 10 times.
Multiple Model Classification - Train Set Results Summary
	ML mode	AUC(95%CI)	cutoff(95%CI)	Accuracy(95%CI)	Sensitivity(95%CI)	specificity(95%CI)	Positive predictive value(95%CI)	Negative predictive value(95%CI)	F1 score(95%CI)	Kappa(95%CI)
Mean	XGBoost	1.000 (NaN-NaN）	0.790(0.778-0.801)	0.998(0.998-0.998)	1.000(1.000-1.000)	1.000(1.000-1.000)	1.000(1.000-1.000)	0.998(0.998-0.998)	1.000(1.000-1.000)	0.995(0.995-0.995)
Mean	logistic	0.881 (0.851-0.912）	0.223(0.172-0.273)	0.791(0.764-0.818)	0.833(0.784-0.881)	0.781(0.732-0.830)	0.539(0.487-0.590)	0.941(0.930-0.953)	0.646(0.626-0.665)	0.508(0.472-0.544)
Mean	LightGBM	1.000 (NaN-NaN）	0.749(0.730-0.768)	0.998(0.998-0.998)	1.000(1.000-1.000)	1.000(1.000-1.000)	1.000(1.000-1.000)	0.998(0.998-0.998)	1.000(1.000-1.000)	0.995(0.995-0.995)
Mean	RandomForest	1.000 (NaN-NaN）	0.480(0.444-0.516)	0.997(0.996-0.997)	0.999(0.998-1.001)	0.999(0.998-0.999)	0.998(0.996-1.000)	0.996(0.995-0.997)	0.999(0.997-1.000)	0.990(0.988-0.992)
Mean	AdaBoost	0.932 (0.912-0.952）	0.493(0.492-0.494)	0.843(0.829-0.858)	0.882(0.857-0.907)	0.834(0.810-0.859)	0.610(0.578-0.642)	0.959(0.951-0.966)	0.719(0.703-0.735)	0.613(0.588-0.639)
Mean	MLP	0.705 (0.657-0.753）	0.210(0.139-0.280)	0.700(0.677-0.722)	0.594(0.496-0.692)	0.733(0.689-0.777)	0.393(0.357-0.428)	0.863(0.839-0.887)	0.464(0.421-0.507)	0.267(0.217-0.317)
Mean	SVM	0.756 (0.706-0.806）	0.183(0.179-0.186)	0.755(0.745-0.765)	0.708(0.691-0.725)	0.771(0.754-0.788)	0.472(0.458-0.487)	0.899(0.895-0.903)	0.566(0.559-0.573)	0.403(0.390-0.416)
Mean	KNN	0.871 (0.845-0.898）	0.380(0.341-0.419)	0.831(0.824-0.838)	0.771(0.720-0.823)	0.789(0.739-0.840)	0.685(0.653-0.717)	0.863(0.852-0.875)	0.720(0.714-0.727)	0.464(0.450-0.478)
Mean	GNB	0.874 (0.843-0.906）	0.269(0.215-0.324)	0.810(0.793-0.826)	0.792(0.769-0.815)	0.817(0.790-0.844)	0.560(0.531-0.589)	0.929(0.924-0.934)	0.654(0.640-0.668)	0.526(0.502-0.550)
Multiple Model Classification - Test Set Results Summary
	ML mode	AUC(95%CI)	cutoff(95%CI)	Accuracy(95%CI)	Sensitivity(95%CI)	specificity(95%CI)	Positive predictive value(95%CI)	Negative predictive value(95%CI)	F1 score(95%CI)	Kappa(95%CI)
Mean	XGBoost	0.854 (0.746-0.961）	0.790(0.778-0.801)	0.833(0.815-0.851)	0.818(0.757-0.879)	0.822(0.783-0.861)	0.749(0.686-0.812)	0.847(0.831-0.863)	0.776(0.733-0.819)	0.424(0.350-0.499)
Mean	logistic	0.873 (0.781-0.964）	0.223(0.172-0.273)	0.764(0.726-0.801)	0.823(0.765-0.880)	0.825(0.740-0.911)	0.506(0.437-0.575)	0.931(0.905-0.957)	0.619(0.566-0.671)	0.455(0.391-0.519)
Mean	LightGBM	0.854 (0.746-0.962）	0.749(0.730-0.768)	0.830(0.819-0.842)	0.817(0.768-0.867)	0.818(0.771-0.865)	0.752(0.707-0.797)	0.842(0.830-0.853)	0.779(0.749-0.809)	0.407(0.357-0.457)
Mean	RandomForest	0.858 (0.753-0.963）	0.480(0.444-0.516)	0.843(0.823-0.864)	0.816(0.759-0.873)	0.787(0.738-0.835)	0.756(0.685-0.827)	0.865(0.842-0.887)	0.779(0.728-0.830)	0.482(0.402-0.562)
Mean	AdaBoost	0.834 (0.714-0.954）	0.493(0.492-0.494)	0.778(0.751-0.805)	0.841(0.797-0.885)	0.783(0.708-0.858)	0.511(0.465-0.557)	0.917(0.903-0.931)	0.634(0.590-0.678)	0.461(0.407-0.515)
Mean	MLP	0.668 (0.541-0.835）	0.210(0.139-0.280)	0.685(0.648-0.723)	0.638(0.508-0.769)	0.746(0.661-0.832)	0.372(0.329-0.416)	0.851(0.824-0.878)	0.459(0.395-0.522)	0.230(0.161-0.299)
Mean	SVM	0.729 (0.568-0.891）	0.183(0.179-0.186)	0.725(0.673-0.777)	0.702(0.611-0.793)	0.802(0.714-0.889)	0.450(0.376-0.523)	0.888(0.871-0.904)	0.538(0.473-0.603)	0.359(0.269-0.449)
Mean	KNN	0.693 (0.549-0.838）	0.380(0.341-0.419)	0.751(0.715-0.786)	0.690(0.614-0.766)	0.647(0.556-0.738)	0.443(0.376-0.511)	0.814(0.798-0.830)	0.529(0.475-0.583)	0.206(0.135-0.278)
Mean	GNB	0.868 (0.772-0.964）	0.269(0.215-0.324)	0.786(0.750-0.823)	0.854(0.809-0.900)	0.822(0.765-0.879)	0.528(0.462-0.594)	0.920(0.892-0.947)	0.649(0.590-0.707)	0.475(0.392-0.558)
